# Supplementary material for: Robust estimates of heritable coronary disease risk in individuals with type 2 diabetes
Source: Genet Epidemiol. 2021 Oct 21;46(1):51–62. doi: 10.1002/gepi.22434 (PMC8983061; doi:10.1002/gepi.22434)
Supplement: Supplementary file 2 — Supporting information. [file GEPI-46-51-s001.xlsx]

## Sheet: Tables
Table	Description
ST1	Details of studies used for MR analyses
ST2	Intrument variables input data into MR analysis
ST3	List of the phenotypes used to identify variants with confounders with PhenoScanner
ST4	PHENOSCANNER search for T2D SNPs with evidence of pleiotropy
ST5	IVs used in the extended MR analysis
ST6	MR PRESSO
ST7	AIC analysis (IVW) (176 IVs including proxies)
ST8	Results of gwas-pw analysis of T2D on CAD, ordered by PPA3

## Sheet: ST1
ST1: Details of studies used for MR analyses
Covariate(s)	Type	Study	PMID	Paper	Units	# samples	# variants
T2D	Primary disease	Mahajan et al (2018)	30297969	Mahajan A, Taliun D, Thurner M, Robertson NR, Torres JM, Rayner NW, et al. Fine-mapping type 2 diabetes loci to single-variant resolution using high-density imputation and islet-specific epigenome maps. Nature genetics. 2018;50(11):1505-13.	-	898130	23465133
CAD	Outcome	Van Der Harst et al (2018)	29212778	van der Harst P, Verweij N. Identification of 64 Novel Genetic Loci Provides an Expanded View on the Genetic Architecture of Coronary Artery Disease. Circulation research. 2018;122(3):433-43.	-	547261	7947838
DBP, SBP	Blood Pressure	Evangelou et al (2018)	30224653	Evangelou E, Warren HR, Mosen-Ansorena D, Mifsud B, Pazoki R, Gao H, et al. Genetic analysis of over 1 million people identifies 535 new loci associated with blood pressure traits. Nature genetics. 2018;50(10):1412-25.	mm hg	757601	7160658
HDL, TG	Lipids	Teslovich et al (2010)	20686565	Teslovich TM, Musunuru K, Smith AV, Edmondson AC, Stylianou IM, Koseki M, et al. Biological, clinical and population relevance of 95 loci for blood lipids. Nature. 2010;466(7307):707-13.	per SD	>100,000	2692565
BMI	Obesity	Yengo et al (2018)	30124842	Yengo, L., Sidorenko, J., Kemper, K. E., Zheng, Z., Wood, A. R., Weedon, M. N., . . . Visscher, P. M. (2018). Meta-analysis of genome-wide association studies for height and body mass index in approximately 700000 individuals of European ancestry. Hum Mol Genet, 27(20), 3641-3649.	per SD	700000	2336270
WHR	Obesity	Pulit et al (2019)	30239722	Pulit, S. L., Stoneman, C., Morris, A. P., Wood, A. R., Glastonbury, C. A., Tyrrell, J., . . . Lindgren, C. M. (2019). Meta-analysis of genome-wide association studies for body fat distribution in 694 649 individuals of European ancestry. Hum Mol Genet, 28(1), 166-174.	per SD	694649	27374931
Fasting Glucose	Metabolism	Dupuis et al (2010)	20081858	Dupuis J, Langenberg C, Prokopenko I, Saxena R, Soranzo N, Jackson AU, et al. New genetic loci implicated in fasting glucose homeostasis and their impact on type 2 diabetes risk. Nature genetics. 2010;42(2):105-16.	mmol/l	122744	2460715

## Sheet: ST2
ST2: Instrument variables used as input data into MR analyses for all and non-pleiotropic variants
SNPID	RSID	pleiotropic	A1_T2D_X	A2_T2D_X	BETA_T2D_X	SE_T2D_X	A1_CAD_Y	A2_CAD_Y	BETA_CAD_Y	SE_CAD_Y	chr:bp
1:117532790_T_C	rs1127215	FALSE	T	C	-0.047	0.0064	T	C	-0.0033	0.0057	1:117532790
1:120526982_T_C	rs1493694	FALSE	T	C	0.084	0.01	T	C	0.0042	0.0079	1:120526982
1:151017991_T_C	rs145904381	FALSE	T	C	0.17	0.031	T	C	0.0386	0.0263	1:151017991
1:177889025_A_C	rs539515	TRUE	A	C	-0.051	0.008	A	C	-0.0137	0.007	1:177889025
1:205114873_C_G	rs12048743	FALSE	C	G	-0.038	0.0064	C	G	-0.0205	0.0058	1:205114873
1:206593900_C_G	rs9430095	FALSE	C	G	0.036	0.0064	C	G	-0.0058	0.0058	1:206593900
1:214159256_T_C	1:214159256_T_C	FALSE	T	C	-0.068	0.0064	T	C	-0.0027	0.0051	1:214159256
1:219748818_C_G	rs2820446	TRUE	C	G	0.057	0.007	C	G	0.0136	0.0068	1:219748818
1:229672955_A_G	rs348330	FALSE	A	G	-0.051	0.0067	A	G	-0.0122	0.0059	1:229672955
1:235690800_A_G	rs291367	FALSE	A	G	-0.044	0.007	A	G	-0.005	0.0058	1:235690800
1:40035928_T_G	rs3768321	TRUE	T	G	0.085	0.008	T	G	0.0178	0.0075	1:40035928
1:51256091_T_C	rs58432198	FALSE	T	C	-0.065	0.01	T	C	-0.016	0.0091	1:51256091
1:62579891_T_G	rs12140153	TRUE	T	G	-0.064	0.011	T	G	-0.0279	0.0108	1:62579891
10:114758349_T_C	rs7903146	TRUE	T	C	0.31	0.0069	T	C	0.0253	0.0056	10:114758349
10:12307894_T_C	rs11257655	TRUE	T	C	0.09	0.0076	T	C	0.0265	0.0061	10:12307894
10:124193181_T_G	rs2280141	FALSE	T	G	0.047	0.0063	T	G	0.0089	0.0056	10:124193181
10:71466578_T_G	rs2642588	FALSE	T	G	-0.052	0.0069	T	G	0.0068	0.0063	10:71466578
10:80952826_C_G	rs703972	FALSE	C	G	-0.071	0.0064	C	G	-0.0017	0.0057	10:80952826
10:94462427_T_C	rs10882101	TRUE	T	C	0.11	0.0064	T	C	0.0209	0.0057	10:94462427
11:128398938_T_C	rs67232546	FALSE	T	C	0.056	0.008	T	C	-0.0104	0.007	11:128398938
11:14763828_A_C	rs141521721	FALSE	A	C	0.12	0.021	A	C	0.0274	0.0196	11:14763828
11:17408404_T_C	rs5213	FALSE	T	C	-0.071	0.0066	T	C	-0.0051	0.0059	11:17408404
11:2197286_A_G	rs4929965	FALSE	A	G	0.07	0.0067	A	G	0.0092	0.0062	11:2197286
11:2857194_A_C	rs2237895	TRUE	A	C	-0.093	0.0066	A	C	-0.0152	0.0059	11:2857194
11:32927778_T_G	rs145678014	FALSE	T	G	-0.11	0.016	T	G	-0.0516	0.015	11:32927778
11:34982148_A_C	rs2767036	FALSE	A	C	-0.039	0.0069	A	C	-0.0101	0.0061	11:34982148
11:43877934_A_C	rs1061810	TRUE	A	C	0.05	0.007	A	C	0.0202	0.0062	11:43877934
11:45912013_A_G	rs7115753	TRUE	A	G	0.038	0.0064	A	G	-0.0014	0.0058	11:45912013
11:47529947_A_C	rs7124681	TRUE	A	C	0.037	0.0064	A	C	0.0022	0.0052	11:47529947
11:65294799_T_C	rs1783541	TRUE	T	C	0.061	0.008	T	C	-0.0054	0.0072	11:65294799
11:69448758_T_C	rs11820019	FALSE	T	C	0.14	0.021	T	C	-0.0111	0.0175	11:69448758
11:72460398_A_C	rs77464186	FALSE	A	C	0.11	0.0088	A	C	-0.0043	0.0078	11:72460398
11:92708710_C_G	rs10830963	TRUE	C	G	-0.099	0.0071	C	G	-0.0132	0.0059	11:92708710
12:108629780_A_G	rs1426371	TRUE	A	G	-0.05	0.0073	A	G	-0.0008	0.0065	12:108629780
12:118412373_A_G	rs34965774	FALSE	A	G	0.054	0.0092	A	G	0.0055	0.008	12:118412373
12:121432117_C_G	rs56348580	FALSE	C	G	-0.062	0.0069	C	G	-0.025	0.0064	12:121432117
12:123450765_C_G	rs4148856	TRUE	C	G	0.049	0.0077	C	G	-0.0032	0.0068	12:123450765
12:12871099_T_G	12:12871099_T_G	FALSE	T	G	-0.044	0.0081	T	G	-0.0067	0.007	12:12871099
12:133069698_A_G	rs12811407	FALSE	A	G	0.049	0.007	A	G	0.0032	0.0062	12:133069698
12:26453283_A_G	rs718314	TRUE	A	G	-0.047	0.0073	A	G	-0.0011	0.0058	12:26453283
12:27965150_T_C	12:27965150_T_C	FALSE	T	C	-0.074	0.0081	T	C	0.0034	0.0064	12:27965150
12:4384844_T_G	rs76895963	TRUE	T	G	0.48	0.027	T	G	0.0163	0.024	12:4384844
12:66221060_A_T	rs2258238	FALSE	A	T	-0.11	0.011	A	T	-0.0018	0.0087	12:66221060
12:71522953_C_G	rs1796330	FALSE	C	G	-0.049	0.0064	C	G	-0.0014	0.0057	12:71522953
12:95928560_T_C	rs2197973	FALSE	T	C	0.035	0.0063	T	C	0.0174	0.0057	12:95928560
12:97848775_A_G	rs77864822	FALSE	A	G	0.073	0.013	A	G	0.0076	0.0118	12:97848775
13:109947213_T_C	rs7987740	FALSE	T	C	0.036	0.0065	T	C	0.0085	0.0057	13:109947213
13:26776999_A_G	13:26776999_A_G	FALSE	A	G	0.048	0.0075	A	G	0.0015	0.0067	13:26776999
13:31042452_T_G	rs11842871	TRUE	T	G	-0.042	0.0073	T	G	-0.0001	0.0067	13:31042452
13:33554302_A_G	13:33554302_A_G	FALSE	A	G	-0.053	0.0086	A	G	-0.0028	0.0075	13:33554302
13:51096095_A_T	13:51096095_A_T	FALSE	A	T	0.039	0.007	A	T	0.0134	0.0061	13:51096095
13:58366634_T_C	rs9537803	TRUE	T	C	-0.034	0.007	T	C	-0.0079	0.0064	13:58366634
13:59077406_A_T	rs9563615	TRUE	A	T	0.042	0.007	A	T	0.0039	0.0061	13:59077406
13:80717156_A_G	13:80717156_A_G	FALSE	A	G	-0.083	0.0071	A	G	0.0076	0.0057	13:80717156
14:103894071_T_G	rs62007683	TRUE	T	G	-0.037	0.0067	T	G	-0.0193	0.006	14:103894071
14:23288935_C_G	rs17122772	FALSE	C	G	-0.043	0.0077	C	G	-0.024	0.0071	14:23288935
14:33302882_T_G	rs17522122	TRUE	T	G	0.038	0.0064	T	G	0.0203	0.0054	14:33302882
14:38848419_T_G	rs8017808	FALSE	T	G	-0.041	0.0073	T	G	-0.006	0.0064	14:38848419
14:79932041_C_G	rs17836088	TRUE	C	G	0.058	0.0077	C	G	0.0075	0.0071	14:79932041
14:91963722_A_G	rs8010382	FALSE	A	G	-0.038	0.0066	A	G	-0.0064	0.0058	14:91963722
15:38873115_T_C	rs34715063	FALSE	T	C	-0.076	0.01	T	C	-0.0044	0.0091	15:38873115
15:41809205_A_G	rs11070332	FALSE	A	G	0.049	0.0066	A	G	0.0204	0.006	15:41809205
15:53091553_T_C	rs2456530	FALSE	T	C	0.056	0.0096	T	C	-0.003	0.008	15:53091553
15:57456802_A_G	rs117483894	FALSE	A	G	-0.093	0.017	A	G	-0.0176	0.0158	15:57456802
15:62394264_C_G	rs8037894	FALSE	C	G	-0.047	0.0064	C	G	0.0019	0.0057	15:62394264
15:63871292_T_C	rs7178762	FALSE	T	C	-0.039	0.0063	T	C	-0.017	0.0057	15:63871292
15:68080886_A_T	rs4776970	TRUE	A	T	0.039	0.0066	A	T	0.0095	0.0054	15:68080886
15:75932129_T_G	rs13737	FALSE	T	G	-0.046	0.0075	T	G	-0.012	0.0064	15:75932129
15:77818128_A_C	rs1005752	TRUE	A	C	0.079	0.007	A	C	0.0185	0.0061	15:77818128
15:90423293_T_C	rs4932265	FALSE	T	C	0.065	0.0071	T	C	0.0021	0.0064	15:90423293
15:91511260_A_G	15:91511260_A_G	FALSE	A	G	-0.053	0.0066	A	G	-0.009	0.0054	15:91511260
16:28915217_A_G	rs8046545	TRUE	A	G	-0.037	0.0066	A	G	0.0019	0.0061	16:28915217
16:295795_T_C	rs6600191	FALSE	T	C	0.061	0.0085	T	C	-0.0022	0.0071	16:295795
16:30045789_C_G	rs11642430	TRUE	C	G	-0.042	0.0065	C	G	-0.0074	0.0058	16:30045789
16:3583173_T_C	rs3751837	TRUE	T	C	0.044	0.0077	T	C	0.0076	0.0068	16:3583173
16:53800954_T_C	rs1421085	TRUE	T	C	-0.12	0.0064	T	C	-0.0205	0.0053	16:53800954
16:69651866_T_C	rs862320	TRUE	T	C	-0.042	0.0064	T	C	-0.024	0.0058	16:69651866
16:75234872_A_C	rs72802342	FALSE	A	C	-0.13	0.012	A	C	-0.0648	0.0115	16:75234872
16:81534790_T_C	rs2925979	TRUE	T	C	0.053	0.0069	T	C	0.0197	0.0055	16:81534790
16:89564055_A_T	rs12920022	FALSE	A	T	0.053	0.009	A	T	0.03	0.008	16:89564055
17:17661802_A_G	rs4925109	FALSE	A	G	0.048	0.0068	A	G	0.024	0.0061	17:17661802
17:29413019_T_C	rs71372253	FALSE	T	C	-0.073	0.013	T	C	-0.0277	0.0129	17:29413019
17:36099952_A_T	rs10908278	TRUE	A	T	-0.074	0.0064	A	T	0.0088	0.0058	17:36099952
17:4045440_C_G	rs1377807	TRUE	C	G	0.057	0.0068	C	G	0.0134	0.0061	17:4045440
17:40731411_C_G	rs34855406	TRUE	C	G	0.05	0.0071	C	G	0.0261	0.0063	17:40731411
17:47060322_A_C	rs35895680	TRUE	A	C	-0.055	0.0069	A	C	-0.0394	0.0063	17:47060322
17:62203304_T_C	rs60276348	FALSE	T	C	0.052	0.0095	T	C	0.0112	0.0086	17:62203304
17:65892507_C_G	rs61676547	TRUE	C	G	0.055	0.0081	C	G	0.0225	0.0072	17:65892507
17:9785187_C_G	rs7222481	FALSE	C	G	0.039	0.0068	C	G	-0.0028	0.0063	17:9785187
18:36278709_T_C	rs62080313	FALSE	T	C	-0.056	0.0098	T	C	0.0099	0.0088	18:36278709
18:53050646_A_C	18:53050646_A_C	FALSE	A	C	-0.083	0.011	A	C	-0.0161	0.0109	18:53050646
18:54675384_C_G	rs17684074	FALSE	C	G	-0.041	0.0073	C	G	-0.0079	0.0065	18:54675384
18:56876228_A_G	rs9957145	TRUE	A	G	-0.05	0.0086	A	G	0.0078	0.0074	18:56876228
18:57848369_A_T	rs523288	TRUE	A	T	-0.056	0.0074	A	T	-0.0224	0.0061	18:57848369
18:60845884_T_C	rs12454712	TRUE	T	C	0.049	0.0067	T	C	0.0284	0.006	18:60845884
18:7070642_T_C	rs7240767	FALSE	T	C	-0.037	0.0065	T	C	-0.0043	0.0058	18:7070642
19:13038415_A_G	rs3111316	FALSE	A	G	0.046	0.0065	A	G	0.01	0.0058	19:13038415
19:19388500_A_T	rs8107974	TRUE	A	T	-0.093	0.012	A	T	0.0478	0.0104	19:19388500
19:33890838_C_G	rs10406327	FALSE	C	G	0.035	0.0064	C	G	0.0172	0.0056	19:33890838
19:45411941_T_C	rs429358	TRUE	T	C	0.08	0.0092	T	C	-0.0887	0.0082	19:45411941
19:46157019_A_G	rs10406431	FALSE	A	G	0.059	0.0065	A	G	0.0206	0.0058	19:46157019
19:47569003_A_G	rs3810291	TRUE	A	G	0.046	0.0068	A	G	0.0156	0.0061	19:47569003
19:4948862_A_G	rs7249758	FALSE	A	G	0.045	0.008	A	G	0.0292	0.0072	19:4948862
19:7240848_T_C	rs75253922	FALSE	T	C	-0.046	0.0082	T	C	-0.0168	0.0074	19:7240848
19:7970635_A_G	rs4804833	TRUE	A	G	0.047	0.0066	A	G	0.0083	0.0059	19:7970635
2:121347612_C_G	rs11688682	FALSE	C	G	-0.058	0.0075	C	G	-0.0049	0.0071	2:121347612
2:147861633_T_C	rs35999103	FALSE	T	C	0.052	0.0091	T	C	0.0039	0.0078	2:147861633
2:158339550_A_G	rs13426680	FALSE	A	G	0.082	0.013	A	G	-0.0031	0.0116	2:158339550
2:161135544_T_C	rs3772071	TRUE	T	C	0.048	0.007	T	C	0.0148	0.0062	2:161135544
2:165513091_T_C	rs10195252	TRUE	T	C	0.06	0.0064	T	C	0.0184	0.0059	2:165513091
2:16574669_A_G	rs11680058	FALSE	A	G	0.058	0.01	A	G	0.0069	0.0092	2:16574669
2:227101411_A_G	rs2972144	TRUE	A	G	-0.094	0.0066	A	G	-0.0272	0.0054	2:227101411
2:25643221_T_G	rs17802463	FALSE	T	G	-0.039	0.0071	T	G	0.0002	0.0065	2:25643221
2:27730940_T_C	rs1260326	TRUE	T	C	-0.067	0.0065	T	C	0.0181	0.0058	2:27730940
2:422144_T_C	rs62107261	TRUE	T	C	0.11	0.016	T	C	0.0324	0.0151	2:422144
2:43698028_A_T	rs80147536	FALSE	A	T	0.13	0.011	A	T	-0.0338	0.01	2:43698028
2:59307725_A_G	rs6545714	TRUE	A	G	-0.037	0.0065	A	G	-0.0173	0.0052	2:59307725
2:60583665_A_G	rs243024	FALSE	A	G	0.058	0.0063	A	G	0.0154	0.0057	2:60583665
2:65287896_A_G	rs2249105	TRUE	A	G	0.053	0.0066	A	G	0.0085	0.0052	2:65287896
20:21466795_T_C	rs13041756	FALSE	T	C	-0.058	0.01	T	C	0.014	0.0091	20:21466795
20:32596704_A_G	rs2268078	FALSE	A	G	0.043	0.0067	A	G	0.0037	0.0061	20:32596704
20:43042364_T_C	rs1800961	TRUE	T	C	0.16	0.017	T	C	0.0195	0.0148	20:43042364
20:45598564_A_G	rs6063048	TRUE	A	G	-0.047	0.0071	A	G	-0.0062	0.0064	20:45598564
20:48832135_T_C	rs11699802	TRUE	T	C	-0.043	0.0064	T	C	-0.0046	0.0057	20:48832135
20:51223594_A_T	rs34454109	TRUE	A	T	0.044	0.0076	A	T	0.018	0.0068	20:51223594
20:57394628_C_G	rs6070625	FALSE	C	G	-0.044	0.0063	C	G	-0.0046	0.0057	20:57394628
22:30609554_A_G	rs6518681	FALSE	A	G	-0.083	0.012	A	G	-0.0349	0.0105	22:30609554
22:32348841_T_C	rs117001013	FALSE	T	C	-0.065	0.011	T	C	-0.0041	0.0108	22:32348841
22:41489920_A_G	rs5758223	FALSE	A	G	0.038	0.007	A	G	0.0062	0.0064	22:41489920
22:44324730_T_C	rs738408	FALSE	T	C	0.049	0.0076	T	C	-0.0231	0.0068	22:44324730
22:50356850_T_C	22:50356850_T_C	FALSE	T	C	-0.048	0.0074	T	C	-0.0054	0.007	22:50356850
3:123065778_A_G	rs11708067	TRUE	A	G	0.089	0.0076	A	G	0.01	0.0062	3:123065778
3:12336507_A_G	rs11709077	TRUE	A	G	-0.11	0.0098	A	G	-0.0039	0.0079	3:12336507
3:124926637_T_C	rs649961	FALSE	T	C	0.038	0.0063	T	C	0.0068	0.0058	3:124926637
3:129333182_C_G	rs9828772	FALSE	C	G	0.059	0.011	C	G	0.0156	0.0094	3:129333182
3:150066540_A_T	rs62271373	FALSE	A	T	0.088	0.014	A	T	0.0512	0.0129	3:150066540
3:152086533_A_G	rs13065698	FALSE	A	G	0.039	0.0065	A	G	0.0068	0.0057	3:152086533
3:168218841_A_T	rs7629630	FALSE	A	T	0.051	0.0091	A	T	-0.0002	0.0081	3:168218841
3:170733076_A_G	rs9873618	TRUE	A	G	-0.066	0.007	A	G	-0.0114	0.0062	3:170733076
3:183738460_A_C	rs2872246	FALSE	A	C	0.036	0.0063	A	C	-0.0006	0.0057	3:183738460
3:185503456_A_T	rs6780171	TRUE	A	T	0.11	0.0068	A	T	0.0252	0.006	3:185503456
3:186665645_T_C	rs3887925	FALSE	T	C	0.055	0.0064	T	C	0.0011	0.0057	3:186665645
3:187740899_T_C	rs4686471	FALSE	T	C	-0.06	0.0065	T	C	-0.0057	0.0059	3:187740899
3:23455582_T_C	rs35352848	TRUE	T	C	0.071	0.0079	T	C	-0.0099	0.0068	3:23455582
3:46925539_T_C	rs11926707	FALSE	T	C	-0.038	0.0066	T	C	-0.0145	0.0059	3:46925539
3:49980596_T_C	rs4688760	TRUE	T	C	0.043	0.0069	T	C	0.0171	0.0062	3:49980596
3:53127677_T_G	rs2581787	TRUE	T	G	0.036	0.0064	T	G	0.0165	0.0057	3:53127677
3:54828827_T_G	rs76263492	FALSE	T	G	0.091	0.016	T	G	0.0046	0.0144	3:54828827
3:63962339_A_G	rs3774723	FALSE	A	G	-0.065	0.0089	A	G	-0.0131	0.0076	3:63962339
3:64701146_A_G	rs9860730	TRUE	A	G	0.055	0.007	A	G	-0.0155	0.0056	3:64701146
3:72865183_T_C	rs13085136	FALSE	T	C	-0.074	0.013	T	C	0.0357	0.0117	3:72865183
3:77671721_A_C	rs2272163	FALSE	A	C	-0.037	0.0065	A	C	-0.0042	0.0058	3:77671721
4:104140848_A_C	rs1580278	FALSE	A	C	-0.041	0.0064	A	C	-0.0008	0.0057	4:104140848
4:137083193_A_C	rs1296328	TRUE	A	C	0.035	0.0064	A	C	0.0049	0.0058	4:137083193
4:153513369_A_T	rs7669833	FALSE	A	T	-0.054	0.007	A	T	0.0013	0.0061	4:153513369
4:157652753_A_C	rs28819812	TRUE	A	C	-0.04	0.0072	A	C	-0.0098	0.0059	4:157652753
4:17792869_A_C	rs12640250	TRUE	A	C	-0.039	0.0071	A	C	-0.02	0.0063	4:17792869
4:1784403_T_C	rs56337234	FALSE	T	C	-0.057	0.0066	T	C	0.005	0.0062	4:1784403
4:185717759_T_C	rs58730668	FALSE	T	C	0.068	0.0092	T	C	0.0069	0.0084	4:185717759
4:3241845_T_C	rs362307	TRUE	T	C	0.074	0.012	T	C	0.0315	0.0113	4:3241845
4:45186139_A_G	rs10938398	TRUE	A	G	0.044	0.0064	A	G	0.0208	0.0057	4:45186139
4:52818664_A_G	rs2102278	TRUE	A	G	-0.038	0.0069	A	G	-0.0076	0.006	4:52818664
4:6306763_C_G	rs10937721	FALSE	C	G	0.087	0.0065	C	G	0.0039	0.0053	4:6306763
4:744972_T_G	rs1531583	TRUE	T	G	0.11	0.015	T	G	-0.0012	0.0132	4:744972
4:83578271_A_G	rs12642790	FALSE	A	G	0.042	0.0067	A	G	0.0062	0.0059	4:83578271
4:89740894_C_G	rs1903002	TRUE	C	G	-0.036	0.0064	C	G	-0.0093	0.0057	4:89740894
4:95091911_A_G	rs6821438	TRUE	A	G	0.042	0.0063	A	G	-0.0001	0.0056	4:95091911
5:102422968_T_C	rs115505614	FALSE	T	C	0.17	0.015	T	C	-0.0262	0.0141	5:102422968
5:133864599_A_G	rs329122	TRUE	A	G	0.037	0.0064	A	G	0.0018	0.0051	5:133864599
5:14751305_T_C	5:14751305_T_C	FALSE	T	C	-0.38	0.047	T	C	-0.0497	0.0429	5:14751305
5:44682589_A_G	rs6884702	FALSE	A	G	-0.038	0.0065	A	G	0.0048	0.0058	5:44682589
5:52100489_A_G	rs3811978	FALSE	A	G	-0.053	0.0085	A	G	0.0055	0.0073	5:52100489
5:53271420_A_G	rs702634	FALSE	A	G	0.051	0.0069	A	G	0.0096	0.0055	5:53271420
5:55808475_T_C	rs465002	TRUE	T	C	0.073	0.0073	T	C	0.0259	0.0065	5:55808475
5:75003678_T_C	rs2307111	TRUE	T	C	0.053	0.0065	T	C	0.0109	0.0053	5:75003678
5:76424949_A_G	5:76424949_A_G	FALSE	A	G	-0.059	0.0069	A	G	-0.0096	0.0063	5:76424949
5:78430607_A_C	rs1316776	FALSE	A	C	-0.046	0.0066	A	C	0.0057	0.0059	5:78430607
5:86577352_A_G	rs7719891	FALSE	A	G	-0.04	0.0072	A	G	0.0033	0.0065	5:86577352
6:107431688_A_G	rs4946812	FALSE	A	G	-0.039	0.0068	A	G	0.0042	0.0063	6:107431688
6:126792095_A_G	rs11759026	FALSE	A	G	-0.067	0.0075	A	G	0.0242	0.0068	6:126792095
6:127416930_A_G	rs2800733	FALSE	A	G	0.051	0.007	A	G	-0.0159	0.0063	6:127416930
6:137300960_A_G	rs9494624	FALSE	A	G	0.041	0.007	A	G	-0.0012	0.0062	6:137300960
6:160770312_A_G	rs474513	TRUE	A	G	0.039	0.0063	A	G	0.0493	0.0056	6:160770312
6:164133001_T_C	rs4709746	TRUE	T	C	-0.056	0.0096	T	C	-0.017	0.0085	6:164133001
6:20679709_A_G	rs7756992	TRUE	A	G	-0.14	0.007	A	G	-0.0064	0.0057	6:20679709
6:32573415_A_G	rs601945	TRUE	A	G	-0.08	0.0085	A	G	-0.01	0.008	6:32573415
6:40409243_T_C	rs34298980	TRUE	T	C	0.04	0.0066	T	C	0.0056	0.0061	6:40409243
6:43814190_T_C	rs6458354	TRUE	T	C	-0.051	0.007	T	C	0.0102	0.0062	6:43814190
6:50788778_A_C	rs3798519	TRUE	A	C	-0.058	0.0082	A	C	-0.0289	0.0072	6:50788778
6:7231843_A_G	rs9379084	FALSE	A	G	-0.097	0.011	A	G	0.0195	0.0093	6:7231843
7:102486254_T_C	rs11496066	FALSE	T	C	0.047	0.0083	T	C	-0.015	0.0074	7:102486254
7:103444978_T_C	rs39328	TRUE	T	C	0.036	0.0064	T	C	0.0066	0.0057	7:103444978
7:117495667_A_C	rs6976111	FALSE	A	C	0.042	0.0073	A	C	0.0196	0.0058	7:117495667
7:130457914_A_G	rs1562396	TRUE	A	G	-0.058	0.0069	A	G	-0.0227	0.0061	7:130457914
7:150537635_A_G	rs62492368	FALSE	A	G	0.044	0.0069	A	G	-0.0025	0.006	7:150537635
7:15063569_T_C	rs10228066	FALSE	T	C	0.066	0.0063	T	C	0.0075	0.0056	7:15063569
7:156930550_C_G	rs6459733	FALSE	C	G	-0.058	0.0068	C	G	-0.0104	0.006	7:156930550
7:23512896_C_G	rs4279506	FALSE	C	G	-0.039	0.0066	C	G	-0.0009	0.0059	7:23512896
7:28198677_T_C	rs1708302	TRUE	T	C	-0.092	0.0063	T	C	-0.0168	0.0058	7:28198677
7:30728452_T_C	rs917195	FALSE	T	C	-0.051	0.0077	T	C	0	0.0068	7:30728452
7:44255643_A_G	rs878521	FALSE	A	G	0.057	0.0074	A	G	0.0205	0.0065	7:44255643
8:10808687_A_T	rs57327348	TRUE	A	T	0.053	0.0079	A	T	-0.006	0.0071	8:10808687
8:110123183_C_G	rs12680028	FALSE	C	G	0.035	0.0063	C	G	0.0066	0.0056	8:110123183
8:118185025_A_G	rs3802177	TRUE	A	G	-0.11	0.0069	A	G	-0.0112	0.0056	8:118185025
8:128711742_A_G	rs17772814	FALSE	A	G	-0.078	0.013	A	G	-0.0009	0.0122	8:128711742
8:129568078_T_C	rs1561927	FALSE	T	C	-0.043	0.0071	T	C	-0.0112	0.0058	8:129568078
8:145507304_T_C	rs4977213	FALSE	T	C	-0.051	0.0067	T	C	-0.0064	0.0059	8:145507304
8:19830921_T_C	rs10096633	TRUE	T	C	-0.07	0.0098	T	C	-0.0556	0.0076	8:19830921
8:30863938_T_C	rs10954772	TRUE	T	C	0.041	0.0068	T	C	0.0119	0.0061	8:30863938
8:41508577_A_C	rs13262861	FALSE	A	C	-0.094	0.0087	A	C	-0.0032	0.0076	8:41508577
8:95961626_T_C	rs10097617	FALSE	T	C	0.051	0.0063	T	C	0.0199	0.0056	8:95961626
8:9974824_A_G	rs17689007	TRUE	A	G	-0.048	0.0064	A	G	-0.0079	0.0058	8:9974824
9:136149229_T_C	rs505922	TRUE	T	C	-0.046	0.0067	T	C	-0.0251	0.0063	9:136149229
9:139241030_A_G	rs28505901	FALSE	A	G	-0.076	0.0081	A	G	-0.0279	0.0072	9:139241030
9:19067833_A_G	rs7022807	FALSE	A	G	-0.04	0.0064	A	G	-0.0154	0.0057	9:19067833
9:20241069_T_C	rs7867635	FALSE	T	C	-0.036	0.0065	T	C	-0.0032	0.006	9:20241069
9:22134068_A_G	rs10811660	TRUE	A	G	-0.16	0.0086	A	G	-0.0029	0.0075	9:22134068
9:28410683_T_C	rs1412234	TRUE	T	C	-0.043	0.0068	T	C	-0.0125	0.0061	9:28410683
9:34074476_T_C	rs12001437	TRUE	T	C	-0.041	0.0065	T	C	0.0039	0.0058	9:34074476
9:4291928_A_C	rs10974438	FALSE	A	C	-0.051	0.0066	A	C	0.0062	0.0053	9:4291928
9:81359113_C_G	rs11137820	FALSE	C	G	0.035	0.0064	C	G	-0.0012	0.0057	9:81359113
9:81905590_A_G	rs17791513	FALSE	A	G	0.1	0.013	A	G	0.0122	0.0099	9:81905590
9:84308948_A_G	9:84308948_A_G	FALSE	A	G	-0.066	0.0065	A	G	-0.0101	0.0052	9:84308948
9:97001682_A_C	rs55653563	FALSE	A	C	0.043	0.0072	A	C	-0.0008	0.0065	9:97001682

## Sheet: ST3
ST3: List of the phenotypes used to identify variants with confounders with PhenoScanner
Phenotype
BMI
WHR
Obesity
SBP
DBP
PP
Triglycerides
HDL
Total Cholesterol
LDL

## Sheet: ST4
ST4: PHENOSCANNER search for T2D SNPs with evidence of pleiotropy
RSID	chr:pos	SNPTEST	#traits	trait1	trait2	trait3	trait4	trait5	trait6	trait7	trait8	trait9
rs10195252	2:165513091	2:165513091_T_C	9	BODY_MASS_INDEX	HDL	HIGH_DENSITY_LIPOPROTEIN	LDL	LOW_DENSITY_LIPOPROTEIN	TOTAL_CHOLESTEROL	TRIGLYCERIDES	WAIST_HIP_RATIO	BMI
rs1421085	16:53800954	16:53800954_T_C	7	BODY_MASS_INDEX	BMI	OBESITY	HDL	HIGH_DENSITY_LIPOPROTEIN	TRIGLYCERIDES	WAIST_HIP_RATIO
rs2307111	5:75003678	5:75003678_T_C	6	BODY_MASS_INDEX	DIASTOLIC_BLOOD_PRESSURE	LDL	LOW_DENSITY_LIPOPROTEIN	OBESITY	TOTAL_CHOLESTEROL
rs2925979	16:81534790	16:81534790_T_C	6	BODY_MASS_INDEX	HDL	HIGH_DENSITY_LIPOPROTEIN	TRIGLYCERIDES	BMI	WAIST_HIP_RATIO
rs2972144	2:227101411	2:227101411_A_G	6	BMI	BODY_MASS_INDEX	HDL	HIGH_DENSITY_LIPOPROTEIN	TRIGLYCERIDES	WAIST_HIP_RATIO
rs429358	19:45411941	19:45411941_T_C	6	BODY_MASS_INDEX	DIASTOLIC_BLOOD_PRESSURE	HDL	LDL	LOW_DENSITY_LIPOPROTEIN	TOTAL_CHOLESTEROL
rs523288	18:57848369	18:57848369_A_T	6	BMI	BODY_MASS_INDEX	OBESITY	HDL	HIGH_DENSITY_LIPOPROTEIN	WAIST_HIP_RATIO
rs8107974	19:19388500	19:19388500_A_T	6	LDL	DIASTOLIC_BLOOD_PRESSURE	OBESITY	LOW_DENSITY_LIPOPROTEIN	TOTAL_CHOLESTEROL	TRIGLYCERIDES
rs1260326	2:27730940	2:27730940_T_C	5	LDL	HDL	LOW_DENSITY_LIPOPROTEIN	TRIGLYCERIDES	TOTAL_CHOLESTEROL
rs10096633	8:19830921	8:19830921_T_C	4	HDL	HIGH_DENSITY_LIPOPROTEIN	TOTAL_CHOLESTEROL	TRIGLYCERIDES
rs10938398	4:45186139	4:45186139_A_G	4	BMI	BODY_MASS_INDEX	OBESITY	WAIST_HIP_RATIO
rs1412234	9:28410683	9:28410683_T_C	4	BMI	BODY_MASS_INDEX	OBESITY	WAIST_HIP_RATIO
rs1800961	20:43042364	20:43042364_T_C	4	HDL	HIGH_DENSITY_LIPOPROTEIN	LOW_DENSITY_LIPOPROTEIN	TOTAL_CHOLESTEROL
rs1903002	4:89740894	4:89740894_C_G	4	HDL	HIGH_DENSITY_LIPOPROTEIN	BMI	WAIST_HIP_RATIO
rs3798519	6:50788778	6:50788778_A_C	4	BMI	BODY_MASS_INDEX	OBESITY	WAIST_HIP_RATIO
rs465002	5:55808475	5:55808475_T_C	4	HIGH_DENSITY_LIPOPROTEIN	WAIST_HIP_RATIO	BMI	BODY_MASS_INDEX
rs474513	6:160770312	6:160770312_A_G	4	BODY_MASS_INDEX	LOW_DENSITY_LIPOPROTEIN	TOTAL_CHOLESTEROL	TRIGLYCERIDES
rs4776970	15:68080886	15:68080886_A_T	4	BODY_MASS_INDEX	DIASTOLIC_BLOOD_PRESSURE	OBESITY	WAIST_HIP_RATIO
rs505922	9:136149229	9:136149229_T_C	4	DIASTOLIC_BLOOD_PRESSURE	LDL	LOW_DENSITY_LIPOPROTEIN	TOTAL_CHOLESTEROL
rs539515	1:177889025	1:177889025_A_C	4	BMI	BODY_MASS_INDEX	OBESITY	WAIST_HIP_RATIO
rs718314	12:26453283	12:26453283_A_G	4	HIGH_DENSITY_LIPOPROTEIN	WAIST_HIP_RATIO	BMI	BODY_MASS_INDEX
rs12454712	18:60845884	18:60845884_T_C	3	BODY_MASS_INDEX	BMI	WAIST_HIP_RATIO
rs17689007	8:9974824	8:9974824_A_G	3	BODY_MASS_INDEX	DIASTOLIC_BLOOD_PRESSURE	SYSTOLIC_BLOOD_PRESSURE
rs17836088	14:79932041	14:79932041_C_G	3	BODY_MASS_INDEX	OBESITY	WAIST_HIP_RATIO
rs2820446	1:219748818	1:219748818_C_G	3	BODY_MASS_INDEX	WAIST_HIP_RATIO	BMI
rs3810291	19:47569003	19:47569003_A_G	3	BMI	BODY_MASS_INDEX	OBESITY
rs4688760	3:49980596	3:49980596_T_C	3	BODY_MASS_INDEX	DIASTOLIC_BLOOD_PRESSURE	HIGH_DENSITY_LIPOPROTEIN
rs6545714	2:59307725	2:59307725_A_G	3	BODY_MASS_INDEX	OBESITY	SYSTOLIC_BLOOD_PRESSURE
rs7124681	11:47529947	11:47529947_A_C	3	BODY_MASS_INDEX	HDL	HIGH_DENSITY_LIPOPROTEIN
rs9860730	3:64701146	3:64701146_A_G	3	BODY_MASS_INDEX	WAIST_HIP_RATIO	BMI
rs11257655	10:12307894	10:12307894_T_C	2	BODY_MASS_INDEX	SYSTOLIC_BLOOD_PRESSURE
rs11709077	3:12336507	3:12336507_A_G	2	BODY_MASS_INDEX	WAIST_HIP_RATIO
rs12640250	4:17792869	4:17792869_A_C	2	DIASTOLIC_BLOOD_PRESSURE	SYSTOLIC_BLOOD_PRESSURE
rs1426371	12:108629780	12:108629780_A_G	2	WAIST_HIP_RATIO	BMI
rs1562396	7:130457914	7:130457914_A_G	2	HDL	HIGH_DENSITY_LIPOPROTEIN
rs2102278	4:52818664	4:52818664_A_G	2	BODY_MASS_INDEX	SYSTOLIC_BLOOD_PRESSURE
rs2249105	2:65287896	2:65287896_A_G	2	SYSTOLIC_BLOOD_PRESSURE	TRIGLYCERIDES
rs329122	5:133864599	5:133864599_A_G	2	BODY_MASS_INDEX	DIASTOLIC_BLOOD_PRESSURE
rs34454109	20:51223594	20:51223594_A_T	2	BODY_MASS_INDEX	WAIST_HIP_RATIO
rs362307	4:3241845	4:3241845_T_C	2	BODY_MASS_INDEX	DIASTOLIC_BLOOD_PRESSURE
rs39328	7:103444978	7:103444978_T_C	2	BODY_MASS_INDEX	SYSTOLIC_BLOOD_PRESSURE
rs4804833	19:7970635	19:7970635_A_G	2	HIGH_DENSITY_LIPOPROTEIN	TRIGLYCERIDES
rs57327348	8:10808687	8:10808687_A_T	2	BODY_MASS_INDEX	DIASTOLIC_BLOOD_PRESSURE
rs76895963	12:4384844	12:4384844_T_G	2	BODY_MASS_INDEX	PULSE_PRESSURE
rs7756992	6:20679709	6:20679709_A_G	2	BODY_MASS_INDEX	SYSTOLIC_BLOOD_PRESSURE
rs7903146	10:114758349	10:114758349_T_C	2	BMI	BODY_MASS_INDEX
rs862320	16:69651866	16:69651866_T_C	2	BODY_MASS_INDEX	WAIST_HIP_RATIO
rs1005752	15:77818128	15:77818128_A_C	1	BODY_MASS_INDEX
rs1061810	11:43877934	11:43877934_A_C	1	BODY_MASS_INDEX
rs10811660	9:22134068	9:22134068_A_G	1	BODY_MASS_INDEX
rs10830963	11:92708710	11:92708710_C_G	1	OBESITY
rs10882101	10:94462427	10:94462427_T_C	1	BODY_MASS_INDEX
rs10908278	17:36099952	17:36099952_A_T	1	BODY_MASS_INDEX
rs10954772	8:30863938	8:30863938_T_C	1	BODY_MASS_INDEX
rs11642430	16:30045789	16:30045789_C_G	1	BODY_MASS_INDEX
rs11699802	20:48832135	20:48832135_T_C	1	BODY_MASS_INDEX
rs11708067	3:123065778	3:123065778_A_G	1	BODY_MASS_INDEX
rs11842871	13:31042452	13:31042452_T_G	1	BODY_MASS_INDEX
rs12001437	9:34074476	9:34074476_T_C	1	BODY_MASS_INDEX
rs12140153	1:62579891	1:62579891_T_G	1	BODY_MASS_INDEX
rs1296328	4:137083193	4:137083193_A_C	1	BODY_MASS_INDEX
rs1377807	17:4045440	17:4045440_C_G	1	DIASTOLIC_BLOOD_PRESSURE
rs1531583	4:744972	4:744972_T_G	1	BODY_MASS_INDEX
rs1708302	7:28198677	7:28198677_T_C	1	BODY_MASS_INDEX
rs17522122	14:33302882	14:33302882_T_G	1	BODY_MASS_INDEX
rs1783541	11:65294799	11:65294799_T_C	1	BODY_MASS_INDEX
rs2237895	11:2857194	11:2857194_A_C	1	BODY_MASS_INDEX
rs2581787	3:53127677	3:53127677_T_G	1	HIGH_DENSITY_LIPOPROTEIN
rs28819812	4:157652753	4:157652753_A_C	1	BODY_MASS_INDEX
rs34298980	6:40409243	6:40409243_T_C	1	BODY_MASS_INDEX
rs34855406	17:40731411	17:40731411_C_G	1	BODY_MASS_INDEX
rs35352848	3:23455582	3:23455582_T_C	1	BODY_MASS_INDEX
rs35895680	17:47060322	17:47060322_A_C	1	BODY_MASS_INDEX
rs3751837	16:3583173	16:3583173_T_C	1	BODY_MASS_INDEX
rs3768321	1:40035928	1:40035928_T_G	1	BODY_MASS_INDEX
rs3772071	2:161135544	2:161135544_T_C	1	BODY_MASS_INDEX
rs3802177	8:118185025	8:118185025_A_G	1	BODY_MASS_INDEX
rs4148856	12:123450765	12:123450765_C_G	1	DIASTOLIC_BLOOD_PRESSURE
rs4709746	6:164133001	6:164133001_T_C	1	BODY_MASS_INDEX
rs601945	6:32573415	6:32573415_A_G	1	BODY_MASS_INDEX
rs6063048	20:45598564	20:45598564_A_G	1	TRIGLYCERIDES
rs61676547	17:65892507	17:65892507_C_G	1	BODY_MASS_INDEX
rs62007683	14:103894071	14:103894071_T_G	1	BODY_MASS_INDEX
rs62107261	2:422144	2:422144_T_C	1	BODY_MASS_INDEX
rs6458354	6:43814190	6:43814190_T_C	1	HIGH_DENSITY_LIPOPROTEIN
rs6780171	3:185503456	3:185503456_A_T	1	BODY_MASS_INDEX
rs6821438	4:95091911	4:95091911_A_G	1	BODY_MASS_INDEX
rs7115753	11:45912013	11:45912013_A_G	1	HIGH_DENSITY_LIPOPROTEIN
rs8046545	16:28915217	16:28915217_A_G	1	BODY_MASS_INDEX
rs9537803	13:58366634	13:58366634_T_C	1	BODY_MASS_INDEX
rs9563615	13:59077406	13:59077406_A_T	1	BODY_MASS_INDEX
rs9873618	3:170733076	3:170733076_A_G	1	BODY_MASS_INDEX
rs9957145	18:56876228	18:56876228_A_G	1	BODY_MASS_INDEX

## Sheet: ST5
ST5: IVs used in the extended MR analysis
SNPID	RSID	A1_T2D_X	A2_T2D_X	BETA_T2D_X	SE_T2D_X	BETA_CAD_Y	SE_CAD_Y	BETA_BMI_COV	SE_BMI_COV	BETA_DBP_COV	SE_DBP_COV	BETA_GLUC_COV	SE_GLUC_COV	BETA_HDL_COV	SE_HDL_COV	BETA_SBP_COV	SE_SBP_COV	BETA_TG_COV	SE_TG_COV	BETA_WHR_COV	SE_WHR_COV
10:114758349_T_C	10:114758349_T_C	T	C	0.31	0.0069	0.0253	0.0056	-0.0181	0.0018	0.0125	0.0191	0.023	0.0041	-0.0033	0.0054	0.2215	0.0333	0.0103	0.0052	0.0181	0.0019
10:12307894_T_C	10:12307894_T_C	T	C	0.09	0.0076	0.0265	0.0061	-0.0018	0.002	0.0155	0.0213	0.015	0.0046	0.0033	0.0061	0.1637	0.0372	0.0014	0.0059	0.0024	0.0021
10:124193181_T_G	rs2280141	T	G	0.047	0.0063	0.0089	0.0056	-0.0041	0.0017	0.0507	0.0174	-0.0028	0.0037	-0.0096	0.005	0.1126	0.0303	0.0035	0.0048	-0.0003	0.0018
10:71466578_T_G	rs2642588	G	T	0.052	0.0069	-0.0068	0.0063	-0.0013	0.0019	0.0249	0.0189	-0.0013	0.0042	-0.0019	0.0055	0.0524	0.0329	0.0005	0.0054	-0.0005	0.002
10:80952826_C_G	rs703972	G	C	0.071	0.0064	0.0017	0.0057	0.0039	0.0017	-0.0152	0.0173	0.0022	0.0036	-0.0118	0.0049	-0.026	0.0302	0.0117	0.0048	0.012	0.0018
10:94466495_C_G	rs10882102	G	C	0.11	0.0065	0.0152	0.0053	-0.004	0.0017	-0.0453	0.0176	0.0095	0.0037	-0.0071	0.0049	-0.0268	0.0306	0.0116	0.0048	0.0111	0.0017
11:128389391_T_C	rs11819995	T	C	0.053	0.0076	-0.0131	0.0067	0.0016	0.0021	-0.0052	0.0207	-0.0033	0.0045	-0.0015	0.0058	-0.0458	0.036	0.0021	0.0057	-0.0029	0.0021
11:17411821_T_C	rs2074314	C	T	0.068	0.0065	0.0106	0.0054	-0.0109	0.0018	0.1307	0.018	0.0023	0.0065	0.0134	0.009	0.3431	0.0313	0.004	0.0077	0.0109	0.0018
11:2195837_A_G	rs10840495	A	G	0.069	0.0067	0.0091	0.0062	0.0089	0.0018	0.0308	0.0183	-0.0006	0.0054	-0.0126	0.0067	0.0471	0.032	-0.006	0.0061	0.0024	0.0019
11:34982148_A_C	rs2767036	C	A	0.039	0.0069	0.0101	0.0061	0.0083	0.002	-0.0035	0.019	0.005	0.0066	-0.0135	0.0096	0.0374	0.0331	-0.0037	0.0084	-0.0022	0.002
11:43877934_A_C	11:43877934_A_C	A	C	0.05	0.007	0.0202	0.0062	0.0209	0.0019	0.0364	0.0191	0.0023	0.0042	-0.0008	0.0056	0.0711	0.0333	0.0117	0.0055	0.0026	0.002
11:45870177_A_G	rs10838524	A	G	0.037	0.0064	-0.0048	0.0053	0.0007	0.0017	0.03	0.0176	0.026	0.0063	0.0238	0.0091	-0.0092	0.0306	-0.0124	0.0078	0.0035	0.0017
11:47529947_A_C	11:47529947_A_C	A	C	0.037	0.0064	0.0022	0.0052	0.0263	0.0016	-0.0814	0.0177	0.0029	0.0037	-0.0273	0.0049	-0.1363	0.0308	0.0093	0.0048	-0.0001	0.0017
11:65278461_T_C	rs10896012	C	T	0.06	0.008	-0.0063	0.0071	0.0145	0.0021	-0.0203	0.0214	0.0087	0.005	-0.0101	0.0064	0.0882	0.0373	0.006	0.0062	0.0117	0.0022
11:69463273_A_G	rs3918298	G	A	0.13	0.021	-0.0211	0.0165	0.0006	0.0059	-0.0505	0.0579	0.004	0.014	-0.0041	0.0206	0.1144	0.1014	-0.0255	0.0217	0.0137	0.0054
11:92708710_C_G	11:92708710_C_G	G	C	0.099	0.0071	0.0132	0.0059	0.0075	0.0019	-0.0092	0.0199	0.079	0.0045	0.0058	0.006	0.1324	0.0347	0.0112	0.0058	-0.0035	0.0019
12:123485188_A_G	rs883263	G	A	0.047	0.0077	-0.0035	0.0068	0	0.0021	0.167	0.0214	-0.0085	0.0045	-0.0016	0.006	0.0568	0.0368	0.0066	0.0057	0.0171	0.0022
12:12871099_T_G	12:12871099_T_G	G	T	0.044	0.0081	0.0067	0.007	-0.0041	0.0022	-0.0368	0.0217	-0.0031	0.0066	-0.0038	0.0093	0.0709	0.038	0.0031	0.0089	0.0029	0.0022
12:133060549_A_G	rs11147192	A	G	0.037	0.0068	0.0012	0.0062	0.0047	0.0019	-0.0463	0.0185	0.0011	0.0049	-0.003	0.0064	-0.0484	0.0321	0.0024	0.006	0.0016	0.0019
12:26453283_A_G	12:26453283_A_G	G	A	0.047	0.0073	0.0011	0.0058	-0.0053	0.0019	0.1244	0.02	0.0026	0.0042	-0.019	0.0056	0.2485	0.0346	0.0151	0.0054	0.0341	0.002
12:27965150_T_C	12:27965150_T_C	C	T	0.074	0.0081	-0.0034	0.0064	-0.0005	0.0021	-0.0939	0.022	0.0044	0.0047	-0.0063	0.0063	0.0848	0.0381	-0.0061	0.0061	0.0029	0.0022
12:66215292_C_G	rs2612069	G	C	0.11	0.011	0.0018	0.0089	-0.0003	0.0029	0.0928	0.0292	0.012	0.0062	-0.0033	0.0082	0.1913	0.0506	0.011	0.008	-0.0024	0.0029
12:71522953_C_G	rs1796330	G	C	0.049	0.0064	0.0014	0.0057	0.0006	0.0017	-0.0396	0.0174	0.0056	0.0037	-0.007	0.0049	-0.0218	0.0301	0.009	0.0048	0.0083	0.0018
12:95928560_T_C	rs2197973	T	C	0.035	0.0063	0.0174	0.0057	0.0059	0.0017	-0.026	0.0173	0.0038	0.0036	0.0036	0.005	-0.0011	0.03	0.0023	0.0049	0.0024	0.0018
12:97847018_T_C	rs1592519	C	T	0.071	0.014	0.0136	0.0125	-0.0022	0.0038	-0.0042	0.0374	0.036	0.0083	-0.0056	0.0114	0.0502	0.0649	-0.0002	0.0111	-0.001	0.0039
13:109940863_T_C	rs4287436	C	T	0.035	0.0065	0.0092	0.0058	0.0086	0.0018	0.0046	0.0178	0.0003	0.0038	0.0018	0.0051	0.0072	0.0309	0.0063	0.005	0.0037	0.0018
13:26779776_A_G	rs12873948	A	G	0.044	0.0076	0.0023	0.0067	-0.0067	0.0021	-0.0014	0.0206	-0.015	0.0043	-0.0011	0.0057	-0.0105	0.0357	-0.0002	0.0056	0.004	0.0021
13:31036642_C_G	rs3742305	C	G	0.041	0.0072	0.0053	0.0066	0.0154	0.002	0.0263	0.0199	0.0021	0.0044	-0.0034	0.006	0.0204	0.0346	0.0155	0.0057	0.0106	0.0021
13:33554302_A_G	13:33554302_A_G	G	A	0.053	0.0086	0.0028	0.0075	-0.0041	0.0022	-0.046	0.0235	0.0086	0.0057	0.0077	0.0073	-0.0406	0.0408	-0.0007	0.007	-0.0011	0.0023
13:51096095_A_T	13:51096095_A_T	A	T	0.039	0.007	0.0134	0.0061	-0.0014	0.0019	0.0267	0.019	0.0063	0.004	0.0035	0.0054	0.0144	0.0329	-0.0127	0.0053	0.0015	0.002
13:58385380_T_G	rs2320925	T	G	0.034	0.007	0.0064	0.0065	0.0101	0.0019	-0.0184	0.0193	-0.0011	0.0041	0.0022	0.0055	-0.0215	0.0334	0.0087	0.0053	0.0034	0.002
13:59077406_A_T	rs9563615	A	T	0.042	0.007	0.0039	0.0061	0.0141	0.0019	-0.0127	0.0191	-0.005	0.0042	0.0094	0.0055	0.0011	0.0331	0.0034	0.0054	0.0017	0.002
13:80717156_A_G	13:80717156_A_G	G	A	0.083	0.0071	-0.0076	0.0057	0.0013	0.0018	-0.0954	0.0192	0.0021	0.004	-0.0027	0.0055	-0.1452	0.0333	-0.0026	0.0054	-0.0019	0.0019
14:103883633_T_G	rs11623869	G	T	0.037	0.0067	0.0189	0.0059	0.0159	0.0018	0.0929	0.0181	-0.0043	0.0039	0.0053	0.005	0.0549	0.0314	-0.0031	0.005	0.0011	0.0019
14:33302882_T_G	rs17522122	T	G	0.038	0.0064	0.0203	0.0054	0.0159	0.0017	-0.0316	0.0175	-0.0005	0.004	-0.0022	0.0054	-0.0987	0.0303	0.0016	0.0052	-0.0012	0.0018
14:38848419_T_G	rs8017808	G	T	0.041	0.0073	0.006	0.0064	-0.0017	0.002	0.022	0.0202	0.0061	0.0044	0.0044	0.0058	0.0347	0.035	0.0021	0.0057	0.0065	0.0021
14:79932041_C_G	rs17836088	C	G	0.058	0.0077	0.0075	0.0071	0.0274	0.0021	-0.0038	0.021	0.0018	0.0045	-0.0064	0.006	0.009	0.0364	0.0096	0.0058	0.0034	0.0022
14:91964874_A_C	rs7154224	C	A	0.035	0.0063	0.0065	0.0056	0.0055	0.0017	-0.0273	0.0175	0.0098	0.0037	0	0.0049	0	0.0303	0.0058	0.0048	0.0007	0.0018
15:41801512_T_G	rs2289739	T	G	0.05	0.0067	0.0202	0.006	0.0051	0.0019	0.0669	0.0184	0.0016	0.004	-0.0152	0.0056	0.0676	0.0319	0.0144	0.0054	0.0095	0.0019
15:53091553_T_C	rs2456530	T	C	0.056	0.0096	-0.003	0.008	0.0141	0.0026	0.0439	0.0258	0.0095	0.0059	-0.0047	0.0076	0.0644	0.0448	0.0026	0.0074	0.0117	0.0026
15:57457232_T_G	rs12442042	G	T	0.093	0.017	0.0177	0.0158	0.0132	0.0048	0.0651	0.0481	0.0046	0.0098	-0.0103	0.0134	0.0559	0.0834	-0.0058	0.0127	0.0025	0.005
15:62394264_C_G	rs8037894	G	C	0.047	0.0064	-0.0019	0.0057	0.002	0.0017	0.007	0.0175	0.019	0.0037	-0.0015	0.005	-0.0469	0.0303	0.0028	0.0049	-0.0049	0.0018
15:63871292_T_C	rs7178762	C	T	0.039	0.0063	0.017	0.0057	0.0049	0.0017	0.0282	0.0174	0.01	0.0037	-0.0056	0.005	0.051	0.0302	0.0184	0.0049	0.0084	0.0018
15:68080886_A_T	15:68080886_A_T	A	T	0.039	0.0066	0.0095	0.0054	0.0249	0.0017	0.0611	0.018	-0.0031	0.0038	-0.0168	0.005	0.0233	0.0311	0.003	0.005	0.0002	0.0018
15:75932129_T_G	rs13737	G	T	0.046	0.0075	0.012	0.0064	0.0014	0.002	-0.0115	0.0203	0.01	0.0043	-0.0018	0.0058	0.0106	0.0352	-0.0109	0.0058	0.0075	0.0021
15:77818128_A_C	rs1005752	A	C	0.079	0.007	0.0185	0.0061	0.0101	0.0019	0.0435	0.0193	0.0058	0.0041	-0.0059	0.0055	0.0209	0.0333	0.0029	0.0054	0.0026	0.002
15:90423293_T_C	rs4932265	T	C	0.065	0.0071	0.0021	0.0064	-0.0041	0.002	0.0033	0.0197	-0.0025	0.0042	-0.0034	0.0056	0.0712	0.0342	-0.0004	0.0054	0.0036	0.002
15:91511260_A_G	15:91511260_A_G	G	A	0.053	0.0066	0.009	0.0054	0.0017	0.0017	-0.0248	0.0182	0.0095	0.0038	-0.0071	0.0051	-0.051	0.0314	-0.0008	0.005	-0.0016	0.0017
16:28906084_C_G	rs9931989	G	C	0.036	0.0066	-0.0036	0.0059	0.0257	0.0017	0.0035	0.0183	0.0068	0.0041	-0.014	0.0054	0.0235	0.0318	0.0034	0.0052	0.0044	0.0018
16:295795_T_C	rs6600191	T	C	0.061	0.0085	-0.0022	0.0071	0.0016	0.0023	0.0471	0.0226	0.0057	0.005	-0.0008	0.0065	0.0358	0.0392	0.0044	0.0064	0.0057	0.0023
16:30030699_T_C	rs11150581	C	T	0.042	0.0065	0.0074	0.0058	0.0223	0.0018	0.038	0.0178	-0.005	0.0039	-0.0036	0.0051	0.0961	0.0309	0.0081	0.005	0.003	0.0018
16:3613126_T_C	rs12445430	T	C	0.04	0.008	0.0051	0.0069	0.0165	0.0022	-0.0282	0.0217	0.0074	0.0047	-0.0006	0.0062	-0.0657	0.0376	-0.0041	0.006	-0.0077	0.0022
16:53800954_T_C	16:53800954_T_C	C	T	0.12	0.0064	0.0205	0.0053	0.0778	0.0017	-0.0646	0.0177	0.0073	0.0038	-0.0205	0.0053	0.0212	0.0307	0.0109	0.0052	0.0015	0.0017
16:69666683_A_G	rs244415	G	A	0.042	0.0064	0.0242	0.0058	0.0207	0.0017	-0.0334	0.0176	0.0028	0.0037	-0.0084	0.005	-0.0014	0.0304	0.0135	0.0049	0.009	0.0018
16:75252327_A_G	rs8056814	G	A	0.12	0.012	0.057	0.0091	-0.0071	0.003	0.0195	0.0314	0.015	0.011	-0.0047	0.0155	0.0503	0.0544	-0.0254	0.0139	0.0074	0.0031
16:81534790_T_C	16:81534790_T_C	T	C	0.053	0.0069	0.0197	0.0055	-0.0004	0.0018	0.1015	0.0189	0.0081	0.0041	-0.0346	0.0054	0.1549	0.0327	0.0219	0.0053	0.0265	0.0019
17:17661802_A_G	rs4925109	A	G	0.048	0.0068	0.024	0.0061	-0.0071	0.0019	0.0352	0.0189	-0.0035	0.0039	-0.0007	0.0052	0.0603	0.0327	0.006	0.0051	0.0133	0.0019
17:4045440_C_G	rs1377807	C	G	0.057	0.0068	0.0134	0.0061	0.0096	0.0019	0.0985	0.0189	0.0059	0.0039	-0.0077	0.0053	0.019	0.0327	-0.0017	0.0052	0.0102	0.0019
17:40731597_A_T	rs6963	A	T	0.048	0.007	0.0289	0.0061	0.0094	0.0019	0.0493	0.0193	0.0029	0.0041	-0.0126	0.0056	-0.0084	0.0334	0.0138	0.0055	0.0104	0.002
17:65912960_A_G	rs8072225	G	A	0.052	0.008	0.0239	0.0069	0.0168	0.0022	-0.0576	0.0218	-0.0017	0.0044	-0.0091	0.006	-0.1658	0.0377	0.0224	0.0058	0.0089	0.0022
17:9785187_C_G	rs7222481	C	G	0.039	0.0068	-0.0028	0.0063	0.0102	0.0018	0.039	0.0185	0.0058	0.0039	0.0077	0.0052	0.096	0.032	0.0004	0.0051	0.0062	0.0019
18:36285281_A_G	rs993322	G	A	0.056	0.0098	-0.0086	0.0088	0.0146	0.0026	0.0306	0.0261	0.013	0.0055	0.0005	0.0073	0.0931	0.0451	0.0117	0.0072	0.004	0.0027
18:54675384_C_G	rs17684074	G	C	0.041	0.0073	0.0079	0.0065	0.0058	0.002	0.0673	0.0199	0.0014	0.0042	0.0063	0.0056	0.1685	0.0344	-0.0052	0.0054	-0.0011	0.0021
18:56876228_A_G	rs9957145	G	A	0.05	0.0086	-0.0078	0.0074	0.0197	0.0023	0.0449	0.0231	0.0048	0.0047	0.0045	0.0065	0.0506	0.04	-0.0016	0.0064	-0.0041	0.0024
18:57848369_A_T	rs523288	T	A	0.056	0.0074	0.0224	0.0061	0.0543	0.0019	-0.0792	0.0205	0.0033	0.0044	-0.0343	0.006	-0.2148	0.0355	0.024	0.0057	-0.0016	0.002
18:60845884_T_C	18:60845884_T_C	T	C	0.049	0.0067	0.0284	0.006	-0.0144	0.0018	0.1047	0.0188	-0.0062	0.0072	-0.0051	0.0071	0.1908	0.0328	0.0174	0.0071	0.017	0.0018
18:7070642_T_C	rs7240767	C	T	0.037	0.0065	0.0043	0.0058	-0.0035	0.0018	-0.0077	0.018	0.0025	0.0039	-0.0034	0.0052	-0.016	0.0312	0.0027	0.0051	-0.0003	0.0018
19:13054781_T_G	rs1049481	T	G	0.045	0.0065	0.0101	0.0058	0.0046	0.0018	-0.015	0.0179	-0.0053	0.0043	-0.0016	0.0056	0.0579	0.031	-0.0022	0.0053	-0.0057	0.0018
19:19407718_T_C	rs10401969	C	T	0.091	0.012	-0.0485	0.0095	-0.008	0.0031	0.2439	0.033	0.0019	0.0083	0.0099	0.0104	0.2371	0.0572	-0.1117	0.0103	0.0191	0.0033
19:46157019_A_G	rs10406431	A	G	0.059	0.0065	0.0206	0.0058	0.0072	0.0017	0.0127	0.0179	0.011	0.0048	-0.0139	0.0062	-0.0058	0.031	0.0172	0.0059	0.0064	0.0018
19:47569003_A_G	19:47569003_A_G	A	G	0.046	0.0068	0.0156	0.0061	0.0274	0.0018	-0.1094	0.0191	0.0017	0.0042	-0.0185	0.0058	-0.1483	0.0331	0.0211	0.0057	-0.0008	0.0018
19:7235146_A_G	rs17175860	G	A	0.045	0.0082	0.0163	0.0074	-0.0037	0.0022	0.0545	0.0221	-0.0061	0.0048	-0.0116	0.0062	0.0923	0.0383	0.0149	0.0061	0.0109	0.0023
19:7970635_A_G	19:7970635_A_G	A	G	0.047	0.0066	0.0083	0.0059	0.0042	0.0017	-0.0042	0.018	0.0082	0.0039	-0.0202	0.0055	0.0552	0.0312	0.0164	0.0053	0.0013	0.0018
1:117532790_T_C	rs1127215	C	T	0.047	0.0064	0.0033	0.0057	-0.0013	0.0018	0.0551	0.0176	0.0032	0.0061	-0.0057	0.0088	0.0211	0.0307	0.0097	0.0075	0.0014	0.0019
1:120526982_T_C	rs1493694	T	C	0.084	0.01	0.0042	0.0079	-0.0047	0.0026	0.0111	0.0281	0.0097	0.0059	0.0027	0.008	0.1316	0.049	0.0001	0.0077	0.0047	0.0026
1:177894287_T_C	rs506589	C	T	0.051	0.008	0.0133	0.007	0.0472	0.0021	-0.0798	0.0216	0.0038	0.0048	-0.0123	0.0062	-0.0855	0.0377	0.004	0.0059	-0.0045	0.0022
1:205114873_C_G	rs12048743	G	C	0.038	0.0064	0.0205	0.0058	0.001	0.0017	-0.0022	0.0175	0.0074	0.0036	-0.0047	0.0049	0.0341	0.0305	0.0023	0.0048	0.0145	0.0018
1:206606078_C_G	rs2987936	G	C	0.033	0.0063	-0.0047	0.0057	-0.0019	0.0017	0.0064	0.0174	-0.0086	0.0037	-0.0088	0.0051	-0.04	0.0304	0.0048	0.0049	0.0029	0.0018
1:214159256_T_C	1:214159256_T_C	C	T	0.068	0.0064	0.0027	0.0051	0.0019	0.0016	-0.0033	0.0174	0.021	0.0039	-0.0155	0.005	0.0576	0.0304	0.0101	0.0049	0.005	0.0017
1:219748818_C_G	rs2820446	C	G	0.057	0.007	0.0136	0.0068	-0.0092	0.0018	-0.0315	0.019	0.0038	0.004	-0.0136	0.0054	0.1569	0.0331	0.0121	0.0053	0.0371	0.0019
1:235693041_A_G	rs291370	A	G	0.04	0.0066	0.0052	0.0058	0.0073	0.0018	-0.0115	0.0178	0.001	0.0038	-0.0057	0.005	0.0159	0.0311	0.0041	0.0049	0.0021	0.0018
1:40035686_T_C	rs17513135	T	C	0.077	0.0074	0.0101	0.0062	0.0124	0.0019	0.1069	0.0205	0.0092	0.0043	-0.0327	0.0058	0.1188	0.0357	0.0285	0.0057	0.0069	0.002
20:21451139_A_G	rs813393	A	G	0.057	0.011	-0.0143	0.0093	0.016	0.003	-0.011	0.0298	0.0021	0.0067	-0.0187	0.0088	-0.0268	0.0516	0.0124	0.0084	-0.0072	0.0031
20:32597716_A_G	rs2268080	A	G	0.042	0.0067	0.0035	0.0061	0.011	0.0018	-0.0323	0.0183	0.0053	0.0039	-0.0136	0.0052	0.0037	0.0317	0.0077	0.0051	-0.0015	0.0019
20:43042364_T_C	20:43042364_T_C	T	C	0.16	0.017	0.0195	0.0148	-0.0001	0.0048	0.0667	0.0501	0.012	0.012	-0.1293	0.0166	-0.1531	0.0871	-0.0051	0.0155	0.0152	0.005
20:45598564_A_G	20:45598564_A_G	G	A	0.047	0.0071	0.0062	0.0064	-0.0012	0.0019	0.0449	0.0194	-0.0002	0.0041	-0.0127	0.0055	0.0757	0.0336	0.0278	0.0054	0.0135	0.002
20:48830265_T_C	rs6012876	T	C	0.042	0.0064	0.005	0.0057	-0.002	0.0018	-0.0289	0.0176	0.0041	0.0039	0.0017	0.0051	-0.0307	0.0304	-0.0034	0.005	0.0008	0.0018
20:51222704_A_G	rs17733217	A	G	0.042	0.0076	0.0207	0.0061	0.0188	0.002	0.0261	0.0208	0.0035	0.0043	-0.0124	0.006	0.0491	0.0361	0.0035	0.0057	0.0129	0.0021
20:57397566_T_G	rs4812034	T	G	0.043	0.0064	0.0002	0.0057	0.0048	0.0017	-0.0054	0.0174	0.0071	0.0037	0.0084	0.005	0.014	0.0302	-0.0116	0.0049	-0.0001	0.0018
22:30599562_A_G	rs2023681	G	A	0.082	0.011	0.0317	0.0101	-0.003	0.003	0.0933	0.03	0.01	0.0067	-0.0161	0.009	0.0919	0.0519	0.0123	0.0088	0.0104	0.0032
22:32362709_A_G	rs4821003	G	A	0.072	0.013	0.0095	0.0112	-0.0022	0.0032	0.1007	0.0331	0.018	0.0073	0.0033	0.0097	0.066	0.0574	-0.0036	0.009	0.0081	0.0034
22:41489920_A_G	rs5758223	A	G	0.038	0.007	0.0062	0.0064	0.0106	0.0019	0.0787	0.0193	0.005	0.0041	-0.0055	0.0054	0.0605	0.0334	0.0031	0.0053	0.0012	0.002
22:44324730_T_C	rs738408	T	C	0.049	0.0076	-0.0231	0.0068	-0.0068	0.0021	0.0829	0.021	0.0057	0.0043	-0.0169	0.0058	0.0446	0.0363	0.0059	0.0057	0.0078	0.0022
2:147855299_T_C	rs7559672	C	T	0.052	0.0091	0.0031	0.0078	0.0138	0.0024	0.0282	0.0242	0.0067	0.005	-0.0014	0.0069	0.0497	0.0422	0.0006	0.0067	-0.0013	0.0025
2:158324190_A_G	rs16841822	A	G	0.081	0.013	-0.003	0.0116	-0.0002	0.0035	0.0597	0.0355	-0.0061	0.0078	-0.0114	0.0103	-0.1219	0.0619	-0.0168	0.0101	0.0167	0.0035
2:161135544_T_C	rs3772071	T	C	0.048	0.007	0.0148	0.0062	0.0093	0.0019	0.0075	0.0189	0.0031	0.004	-0.0048	0.0054	0.0313	0.033	0.0113	0.0053	0.0099	0.002
2:165513091_T_C	2:165513091_T_C	T	C	0.06	0.0064	0.0184	0.0059	-0.011	0.0017	0.1332	0.0176	0.0001	0.0038	-0.026	0.005	0.2315	0.0306	0.0289	0.0049	0.0324	0.0017
2:227101411_A_G	rs2972144	G	A	0.094	0.0066	0.0272	0.0054	-0.0062	0.0017	0.1326	0.018	-0.0006	0.0037	-0.0301	0.005	0.2536	0.0313	0.025	0.0049	0.005	0.0018
2:25643221_T_G	rs17802463	G	T	0.039	0.0071	-0.0002	0.0065	0.0026	0.0019	0.0469	0.0194	-0.0033	0.0041	-0.003	0.0054	0.1241	0.0338	0.0094	0.0053	0.0066	0.002
2:27730940_T_C	2:27730940_T_C	C	T	0.067	0.0065	-0.0181	0.0058	0.0105	0.0017	-0.0534	0.0176	0.027	0.0037	0.0086	0.0049	-0.1457	0.0307	-0.1159	0.0049	-0.0062	0.0018
2:43707385_T_C	rs17334919	C	T	0.13	0.011	-0.0169	0.0092	-0.0026	0.0028	0.0192	0.0292	0.03	0.0066	-0.0201	0.0086	-0.0292	0.0509	0.0099	0.0085	-0.0171	0.0029
2:59307725_A_G	rs6545714	G	A	0.037	0.0065	0.0173	0.0052	0.0191	0.0017	0.0231	0.0176	0.0033	0.0037	-0.0123	0.005	0.1239	0.0307	0.0182	0.0049	0.0044	0.0018
2:60585028_A_G	rs243020	G	A	0.057	0.0063	0.0114	0.0052	0.0017	0.0017	-0.017	0.0173	0.0045	0.0061	-0.0083	0.0089	-0.1451	0.0302	0.0006	0.0077	-0.0055	0.0017
2:65287896_A_G	2:65287896_A_G	A	G	0.053	0.0066	0.0085	0.0052	0.0028	0.0017	0.0637	0.0179	0.0044	0.0038	-0.0209	0.0051	0.2927	0.0313	0.0128	0.005	0.0059	0.0018
3:123065778_A_G	3:123065778_A_G	A	G	0.089	0.0076	0.01	0.0062	-0.0078	0.0019	-0.0684	0.0204	0.027	0.0047	0.0066	0.0061	-0.1525	0.0356	0.0028	0.0059	0.0011	0.002
3:12336507_A_G	rs11709077	G	A	0.11	0.0098	0.0039	0.0079	-0.0173	0.0025	-0.0082	0.0264	0.012	0.0054	-0.0237	0.0076	0.1453	0.0461	0.0258	0.0074	-0.0075	0.0026
3:124926637_T_C	rs649961	T	C	0.038	0.0063	0.0068	0.0058	0.0008	0.0016	0.0303	0.0175	0.0076	0.0039	0.004	0.0052	0.0429	0.0305	-0.0025	0.0051	0.0041	0.0017
3:129317585_T_C	rs9847824	C	T	0.054	0.011	0.0164	0.008	0.0015	0.0027	0.0062	0.0285	0.011	0.0061	-0.0121	0.0082	0.032	0.0498	0.0047	0.0078	0.024	0.0028
3:152084243_A_G	rs7633673	G	A	0.038	0.0065	0.0063	0.0057	0.0047	0.0017	0.0443	0.0177	0.0067	0.0038	-0.0123	0.005	0.0641	0.0309	0.0019	0.0049	-0.0033	0.0018
3:168218841_A_T	rs7629630	A	T	0.051	0.0091	-0.0002	0.0081	0.0001	0.0025	0.0503	0.0248	-0.0015	0.0051	0.0077	0.0069	0.0536	0.0432	-0.0072	0.0067	-0.0011	0.0025
3:170709193_T_C	rs1604038	C	T	0.065	0.007	0.0102	0.0056	-0.0149	0.0018	-0.0319	0.019	0.018	0.004	0.0013	0.0054	-0.0159	0.0332	-0.0138	0.0053	0	0.0019
3:183738626_A_T	rs2313211	T	A	0.036	0.0063	-0.0007	0.0057	0.0069	0.0017	0.034	0.0173	-0.0017	0.0037	-0.0072	0.0049	0.1305	0.0302	0.0038	0.0048	-0.0061	0.0018
3:185505787_T_C	rs4481184	T	C	0.11	0.0068	0.0262	0.0054	-0.006	0.0018	0.0142	0.0186	0.011	0.0039	-0.0083	0.0052	0.0542	0.0325	0.0085	0.0051	0.0151	0.0018
3:186665645_T_C	rs3887925	T	C	0.055	0.0064	0.0011	0.0057	-0.0037	0.0017	-0.0077	0.0175	0.002	0.0041	0.0024	0.0054	-0.0122	0.0305	-0.004	0.0052	0.0022	0.0018
3:187740523_T_C	rs6808574	C	T	0.06	0.0065	0.0056	0.0059	0.0005	0.0017	-0.0179	0.0178	0.012	0.0038	-0.0043	0.005	0.0415	0.0311	-0.0002	0.0049	0.0054	0.0018
3:23454790_A_G	rs1496653	A	G	0.071	0.0079	-0.0076	0.0061	-0.0008	0.002	-0.0101	0.0215	0.0034	0.0044	0.004	0.006	-0.0069	0.0374	-0.0056	0.0057	0.0052	0.0021
3:46925539_T_C	rs11926707	C	T	0.038	0.0066	0.0145	0.0059	-0.0028	0.0018	0.0317	0.0183	-0.004	0.004	-0.0094	0.0053	0.0888	0.0319	0.0107	0.0052	0.0142	0.0019
3:50172397_T_C	rs2014830	C	T	0.041	0.007	0.0116	0.0056	0.0186	0.0018	0.0739	0.0189	-0.0039	0.0041	-0.0249	0.0054	0.1056	0.033	0.001	0.0053	0.0027	0.0019
3:53126143_A_G	rs2581786	A	G	0.035	0.0064	0.0157	0.0056	0.0068	0.0017	0.0428	0.0173	0.0028	0.0037	-0.0179	0.0049	0.0872	0.0303	0.0059	0.0048	0.0061	0.0018
3:63962339_A_G	rs3774723	G	A	0.065	0.0089	0.0131	0.0076	0.0035	0.0024	-0.0477	0.0242	0.0063	0.0049	0.0035	0.0066	0.0638	0.0421	0.0013	0.0065	0.0081	0.0024
3:64701146_A_G	rs9860730	A	G	0.055	0.007	-0.0155	0.0056	-0.0096	0.0018	0.1241	0.019	0.0093	0.004	-0.0103	0.0054	0.1008	0.0331	0.0062	0.0053	0.0356	0.0018
3:77671721_A_C	rs2272163	C	A	0.037	0.0065	0.0042	0.0058	0.0077	0.0018	-0.0046	0.0179	0.0041	0.0043	-0.0026	0.0054	-0.0453	0.0313	0.0024	0.0053	0.0034	0.0019
4:137083193_A_C	rs1296328	A	C	0.035	0.0064	0.0049	0.0058	0.0179	0.0018	0.0221	0.0178	-0.0011	0.0038	-0.0007	0.0051	0.046	0.0311	-0.0012	0.005	-0.0018	0.0018
4:153513369_A_T	rs7669833	T	A	0.054	0.007	-0.0013	0.0061	-0.0042	0.0019	0.0035	0.0194	-0.0002	0.004	-0.0074	0.0054	0.0873	0.0338	0.0016	0.0054	0.0023	0.002
4:157651817_T_G	rs1544866	G	T	0.036	0.0068	0.0096	0.0059	-0.0016	0.0018	0.1188	0.0184	0.0057	0.0038	-0.0175	0.0051	0.2077	0.0321	0.0121	0.005	0.0109	0.0019
4:17811914_A_C	rs7667864	C	A	0.038	0.007	0.0204	0.0063	0.0084	0.0019	0.0963	0.0193	0.0063	0.004	-0.0061	0.0054	0.1846	0.0336	-0.0075	0.0053	0.0003	0.002
4:185716232_T_C	rs735949	T	C	0.068	0.0093	0.0054	0.0076	-0.0031	0.0024	0.0059	0.025	0.018	0.0052	-0.0077	0.0069	0.0087	0.0436	0.0121	0.0068	0.0027	0.0025
4:45175691_T_C	rs13130484	T	C	0.044	0.0064	0.018	0.0052	0.0322	0.0017	-0.0325	0.0176	-0.0032	0.004	-0.0142	0.0052	-0.0071	0.0307	0.0102	0.0051	-0.0014	0.0017
4:52798624_T_C	rs1996617	C	T	0.036	0.007	0.011	0.0061	0.011	0.0019	0.0538	0.0194	0.0033	0.0041	-0.0069	0.0055	0.1726	0.0339	0.0056	0.0054	-0.0012	0.0019
4:6306763_C_G	rs10937721	C	G	0.087	0.0065	0.0039	0.0053	0.004	0.0017	-0.0103	0.0178	0.017	0.0038	-0.0029	0.0051	-0.0747	0.031	0.0026	0.005	0.0023	0.0018
4:744972_T_G	rs1531583	T	G	0.11	0.015	-0.0012	0.0132	-0.0213	0.0045	-0.114	0.045	0.025	0.011	0.0104	0.0153	-0.0317	0.0789	-0.0137	0.0134	-0.0006	0.0044
4:83582546_T_C	rs1848068	T	C	0.042	0.0067	0.0064	0.0059	-0.0016	0.0018	0.0038	0.0182	0.0034	0.0038	-0.0041	0.0051	-0.0085	0.0317	0.0041	0.005	0.0005	0.0019
4:89740894_C_G	rs1903002	G	C	0.036	0.0064	0.0093	0.0057	-0.0062	0.0017	0.0781	0.0175	0.0019	0.0039	-0.0207	0.0051	0.1303	0.0305	0.013	0.0051	0.0247	0.0018
4:95093855_A_G	rs7678054	G	A	0.041	0.0063	-0.0003	0.0056	0.01	0.0017	0.0174	0.0173	0.0009	0.0037	0.0085	0.0049	0.0162	0.0302	-0.0054	0.0048	0.0009	0.0018
5:133864599_A_G	rs329122	A	G	0.037	0.0064	0.0018	0.0051	-0.0125	0.0017	-0.0176	0.0175	0.0033	0.0039	0.0025	0.005	0.0257	0.0306	-0.0015	0.0049	0.0067	0.0017
5:44683819_A_C	rs12187196	C	A	0.038	0.0065	-0.0048	0.0058	-0.0031	0.0018	0.0487	0.0179	-0.0028	0.0037	-0.006	0.005	0.1043	0.0313	0.0106	0.0049	0.0042	0.0018
5:52118488_T_C	rs17211038	T	C	0.05	0.0087	-0.0054	0.0076	-0.0016	0.0024	-0.002	0.0237	0.009	0.0051	0.001	0.0068	0.0115	0.0412	-0.0016	0.0067	-0.0006	0.0025
5:53271420_A_G	rs702634	A	G	0.051	0.0069	0.0096	0.0055	-0.0102	0.0018	0.1244	0.0188	0.0051	0.0039	-0.0114	0.0053	0.2619	0.0327	0.0137	0.0052	0.0008	0.0019
5:55803533_A_G	rs30000	A	G	0.07	0.0072	0.0169	0.0058	-0.0012	0.0019	0.0699	0.0199	0.0087	0.0041	-0.0176	0.0057	0.1971	0.0347	0.0216	0.0056	-0.0259	0.0019
5:75003678_T_C	5:75003678_T_C	T	C	0.053	0.0065	0.0109	0.0053	0.0265	0.0016	-0.1742	0.0178	-0.0025	0.0038	-0.0179	0.0049	-0.0662	0.0311	0.0077	0.0048	0.0003	0.0017
5:76424949_A_G	5:76424949_A_G	G	A	0.059	0.0069	0.0096	0.0063	-0.0067	0.0018	-0.0091	0.0189	0.018	0.0045	-0.0032	0.0061	0.0851	0.033	0.0039	0.0058	0.0122	0.0019
5:78453899_A_G	rs2364594	G	A	0.045	0.0066	-0.0048	0.0059	0.0052	0.0018	0.0258	0.0182	0.0055	0.0037	-0.0114	0.005	0.0061	0.0317	0.0097	0.0049	0.0013	0.0019
5:86539266_A_G	rs16902601	A	G	0.036	0.0074	-0.003	0.0067	0.0091	0.002	-0.0252	0.0204	0.0015	0.0044	0.006	0.0058	-0.0831	0.0356	0.0056	0.0057	0.006	0.0021
6:107433400_A_T	rs1665901	A	T	0.039	0.0068	-0.0042	0.0061	0.0037	0.0019	-0.0335	0.0192	0.0069	0.0047	-0.0176	0.0061	-0.129	0.0336	0.0066	0.006	0.0028	0.002
6:127416060_A_G	rs2800730	G	A	0.051	0.007	-0.0076	0.0057	-0.0054	0.0018	0.0948	0.0192	0.0031	0.0041	0.0006	0.0054	0.1758	0.0334	-0.0106	0.0053	-0.0072	0.0019
6:137300960_A_G	rs9494624	A	G	0.041	0.007	-0.0012	0.0062	-0.004	0.0019	-0.0099	0.0193	0.0012	0.004	-0.0004	0.0055	-0.0233	0.0337	0.0075	0.0054	0.0041	0.002
6:160770312_A_G	rs474513	A	G	0.039	0.0063	0.0493	0.0056	-0.01	0.0017	0.0177	0.0174	0.006	0.0037	-0.0008	0.0049	0.1531	0.0303	0.0215	0.0048	0.0181	0.0018
6:20679709_A_G	6:20679709_A_G	G	A	0.14	0.007	0.0064	0.0057	-0.0089	0.0018	0.1117	0.0195	0.0095	0.0041	-0.0014	0.0054	0.2142	0.0339	0.0114	0.0053	0.0099	0.0019
6:43811430_A_C	rs9369427	C	A	0.051	0.007	-0.0113	0.0062	-0.0036	0.0019	-0.142	0.0191	0.0078	0.004	0.0171	0.0054	-0.038	0.0332	-0.006	0.0053	-0.021	0.002
6:50845490_A_G	rs2207139	G	A	0.055	0.0084	0.0133	0.0067	0.0415	0.0022	-0.0494	0.023	0.0058	0.0049	-0.0019	0.0066	0.0077	0.0402	0.0046	0.0065	-0.0012	0.0023
6:7231843_A_G	rs9379084	G	A	0.097	0.011	-0.0195	0.0093	-0.0075	0.0028	0.115	0.0284	-0.0001	0.01	-0.0052	0.0154	0.0737	0.0496	-0.0231	0.0133	-0.0097	0.0029
7:102486254_T_C	rs11496066	T	C	0.047	0.0083	-0.015	0.0074	0.0028	0.0022	-0.0391	0.0223	0.0076	0.0047	-0.0021	0.0062	-0.021	0.0387	-0.0005	0.006	0.0061	0.0023
7:103444978_T_C	rs39328	T	C	0.036	0.0064	0.0066	0.0057	0.0168	0.0017	0.0108	0.0175	-0.0006	0.0038	-0.0054	0.0051	0.0791	0.0305	0.0075	0.005	-0.0051	0.0018
7:117495667_A_C	rs6976111	A	C	0.042	0.0073	0.0196	0.0058	0.004	0.0018	0.0634	0.0191	0.0017	0.0041	-0.0034	0.0056	0.117	0.0333	0.0093	0.0054	0.0038	0.0019
7:130467575_C_G	rs738134	G	C	0.057	0.0069	0.0228	0.0061	-0.0086	0.0019	0.124	0.0189	0.0024	0.0043	-0.0315	0.006	0.205	0.033	0.0212	0.0058	0.0154	0.0019
7:150542515_T_G	rs6977081	T	G	0.039	0.0067	-0.0021	0.0053	0.0022	0.0017	-0.0017	0.0185	0.0042	0.004	-0.0168	0.0052	0.0277	0.0322	0.008	0.0052	0.0022	0.0018
7:15062983_T_C	rs2215383	C	T	0.067	0.0064	0.0099	0.0053	-0.0017	0.0016	-0.0062	0.0174	0.03	0.0037	0.0021	0.0049	0.0207	0.0302	0.0065	0.0048	0.0008	0.0017
7:156930550_C_G	rs6459733	G	C	0.058	0.0068	0.0104	0.006	0.0068	0.0018	0.0446	0.0187	0.0069	0.004	-0.0041	0.0052	0.1567	0.0327	0.0014	0.0051	0.0044	0.0019
7:23512896_C_G	rs4279506	G	C	0.039	0.0066	0.0009	0.0059	0.004	0.0018	-0.0037	0.0181	0.0016	0.0039	0.0037	0.0053	0.0339	0.0315	0.0014	0.0051	0.0017	0.0019
7:28196413_A_G	rs849135	G	A	0.092	0.0063	0.0198	0.0052	-0.0109	0.0016	0.0793	0.0173	0.0063	0.0036	-0.0025	0.0049	0.1742	0.0302	0.0066	0.0048	0.0177	0.0017
7:30716643_T_C	rs2267716	T	C	0.042	0.0075	-0.0009	0.0066	0.0058	0.0021	-0.0049	0.0205	-0.0023	0.0045	0.0106	0.0061	0.0289	0.0358	0.0023	0.0058	0.005	0.0021
8:110126178_C_G	rs4301422	G	C	0.035	0.0063	0.0067	0.0056	0.0063	0.0017	0.0605	0.0173	0.006	0.0038	-0.0036	0.0049	0.136	0.0302	-0.0017	0.0048	0	0.0018
8:118185025_A_G	8:118185025_A_G	G	A	0.11	0.0069	0.0112	0.0056	-0.006	0.0018	0.0004	0.0188	0.027	0.0043	-0.0082	0.0056	0.0355	0.0328	0.0134	0.0054	0.0056	0.0019
8:129568078_T_C	rs1561927	C	T	0.043	0.0071	0.0112	0.0058	0.0032	0.0018	-0.0179	0.0196	0.0085	0.0043	0.0103	0.0056	-0.011	0.0341	-0.0111	0.0054	-0.0043	0.0019
8:145509128_T_C	rs7828303	T	C	0.05	0.0067	0.0064	0.0059	-0.0069	0.0018	-0.0065	0.0179	0.0066	0.0039	-0.0091	0.0053	0.0094	0.0312	-0.0043	0.0052	0.0064	0.0019
8:19830921_T_C	8:19830921_T_C	C	T	0.07	0.0098	0.0556	0.0076	0.0009	0.0025	0.0411	0.0261	0.0091	0.0056	-0.141	0.0072	0.1723	0.0453	0.1438	0.0071	0.0121	0.0025
8:95965695_A_G	rs13257021	A	G	0.05	0.0063	0.0203	0.0056	0.0019	0.0017	0.1023	0.0173	0.011	0.0036	-0.0038	0.0049	0.1925	0.0302	0.0098	0.0048	0.0018	0.0018
8:9974824_A_G	rs17689007	G	A	0.048	0.0064	0.0079	0.0058	0.0151	0.0017	0.1235	0.0175	0.0097	0.0037	-0.0034	0.0049	0.2275	0.0305	-0.0048	0.0048	-0.0055	0.0018
9:136149229_T_C	9:136149229_T_C	C	T	0.046	0.0067	0.0251	0.0063	0.0021	0.0017	-0.1792	0.0184	0.0087	0.0039	0.0082	0.0051	-0.0987	0.0319	-0.0064	0.005	0.0049	0.0018
9:19065295_T_C	rs7467618	C	T	0.041	0.0065	0.0138	0.0058	-0.0042	0.0018	-0.0151	0.0177	0.012	0.0038	-0.0142	0.005	0.0852	0.0307	0.0081	0.0049	0.0043	0.0018
9:28410683_T_C	rs1412234	C	T	0.043	0.0068	0.0125	0.0061	0.0243	0.0019	0.0013	0.0186	0.0066	0.004	-0.0111	0.0053	0.0333	0.0322	0.0111	0.0052	0.0021	0.0019
9:4291928_A_C	rs10974438	C	A	0.051	0.0066	-0.0062	0.0053	-0.0023	0.0017	-0.0155	0.0182	0.015	0.0039	0.0034	0.0053	-0.0412	0.0315	0.003	0.0052	-0.0029	0.0018
9:81359113_C_G	rs11137820	C	G	0.035	0.0064	-0.0012	0.0057	0.0114	0.0018	0.0034	0.0177	-0.0037	0.0038	-0.0066	0.0051	-0.0029	0.0306	0.0049	0.0051	0.0037	0.0018
9:81905590_A_G	rs17791513	A	G	0.1	0.013	0.0122	0.0099	0.0066	0.0034	0.032	0.0357	0.011	0.0071	0.0057	0.0103	0.1403	0.0617	-0.0066	0.0098	0.0046	0.0035
9:84308948_A_G	9:84308948_A_G	G	A	0.066	0.0065	0.0101	0.0052	-0.0066	0.0017	0.0238	0.0177	0.0051	0.0042	0.0005	0.0055	0.0343	0.0307	-0.0088	0.0053	0.0028	0.0017
9:96970197_A_G	rs7872931	G	A	0.039	0.0073	0.0002	0.0058	0.0041	0.0019	0.0252	0.0198	0.013	0.0045	-0.0091	0.0056	0.0387	0.0343	0.0053	0.0055	0.004	0.002

## Sheet: ST6
ST6: MR PRESSO test
a) Global and distortion test using all IVs.				c) Estimates corrected and uncorrected for horizontal pleiotropy.
Test	IVs	p-value		MR Analysis	IVs	OR	95% CI	pval
Global	224	< 1E-4		Raw	224	1.13	1.10 – 1.16	2.4e-15
Distortion	224	0.5361		Outlier-corrected	212	1.14	1.11 – 1.16	2.50741e-24
b) Outlier list
snp	p-value
rs72802342	0.0224
rs35895680	<0.0224
18:60845884_T_C	<0.0224
rs8107974	<0.0224
19:45411941_T_C	<0.0224
rs738408	0.0224
2:27730940_T_C	<0.0224
rs80147536	<0.0224
rs9860730	<0.0224
rs11759026	<0.0224
rs474513	<0.0224
8:19830921_T_C	<0.0224

## Sheet: ST7
ST7: AIC analysis (IVW) (176 IVs including proxies)
a) Saturated model								b) Stepwise model
Covariate	Type	beta	se	tstat	pval	OR [95% CI]		Covariate	Type	beta	se	tstat	pval	OR [95% CI]
T2D	per log odds unit	0.06362	0.0198	3.213	0.00157	1.066 (1.025-1.108)		T2D	per log odds unit	0.07021	0.0154	4.561	9.73e-06	1.073 (1.041-1.106)
DBP	BP	-0.02908	0.02016	-1.442	0.15113	0.971 (0.934-1.01)		TG	LIPIDS	0.27917	0.04786	5.834	2.67e-08	1.322 (1.204-1.452)
SBP	BP	0.02691	0.01234	2.18	0.03064	1.027 (1.003-1.052)		BMI	Obesity	0.16919	0.05924	2.856	0.00482	1.184 (1.055-1.33)
HDL	LIPIDS	-0.02161	0.0749	-0.289	0.77327	0.979 (0.845-1.133)		WHR	Obesity	0.21974	0.09815	2.239	0.02646	1.246 (1.028-1.51)
TG	LIPIDS	0.2703	0.0604	4.475	1.4e-05	1.31 (1.164-1.475)		SBP	BP	0.02659	0.01219	2.182	0.0305	1.027 (1.003-1.052)
BMI	Obesity	0.1685	0.06194	2.72	0.00721	1.184 (1.048-1.336)		DBP	BP	-0.02893	0.01965	-1.473	0.14269	0.971 (0.935-1.01)
WHR	Obesity	0.22215	0.0999	2.224	0.0275	1.249 (1.027-1.519)
GLUC	METAB	0.04257	0.08975	0.474	0.63589	1.043 (0.875-1.244)
c) Model selection: AIC values
Model	AIC
T2D+DBP+SBP+HDL+TG+BMI+WHR+GLUC	177.253
T2D+DBP+SBP+HDL+TG+BMI+WHR	175.488
T2D+DBP+SBP+HDL+TG+BMI+GLUC	180.358
T2D+DBP+SBP+HDL+TG+BMI	178.409
T2D+DBP+SBP+TG+BMI+WHR	173.562
T2D+DBP+SBP+HDL+TG	181.842

## Sheet: ST8
ST8: Results of gwas-pw analysis showing regions that are GWS in both T2D and CAD. Also FDR <1% with PPA3>0.7
chunk	NSNP	CHROM	START	END	|Z|_T2D	|Z|_CAD	PPA_1	PPA_2	PPA_3	PPA_4	T2D LOCUS NAME	CATEGORY
1370	5733	14	94325812	95750857	4.58333	6.13964	3.02257e-07	9.79561e-05	0.99972	0.000180952		1% FDR+same causal variant
1564	4339	18	60277715	61818480	7.31343	4.73333	0.000620652	2.84035e-11	0.999239	0.00014054		1% FDR+same causal variant
1541	5987	18	20649472	22996367	4.84848	5.18333	0.000217353	0.000148741	0.994292	0.00527071		1% FDR+same causal variant
265	6244	2	225840004	228119461	14.2424	5.31481	0.000168185	1.48691e-43	0.992632	0.0071997		1% FDR+same causal variant
583	4391	5	105893055	107264079	5	5.32203	9.76307e-05	0.000363887	0.992214	0.0072675		1% FDR+same causal variant
390	4893	3	185068255	186890189	16.1765	5.03571	0.000966932	1.63539e-56	0.990387	0.00864642		1% FDR+same causal variant
1348	5514	14	57481568	59448252	5.46875	5.44231	0.000966372	1.64597e-05	0.988836	0.0101625		1% FDR+same causal variant
1165	3677	11	117747110	119215256	4.46154	5.12069	0.000232892	0.000766257	0.988508	0.0102917		1% FDR+same causal variant
360	3843	3	135457904	137370076	5.39474	7.7619	5.87983e-11	1.8097e-05	0.986686	0.0132961		1% FDR+same causal variant
862	2495	8	19492840	20060468	7.14286	7.53125	5.31997e-11	4.73874e-10	0.986261	0.0137387	LPL	GWS+same causal variant
1562	4557	18	57631234	59020370	7.56757	5.63235	4.37984e-05	1.33704e-11	0.983152	0.0168047	MC4R	GWS+same causal variant
1582	4578	19	4349095	5810745	5.625	4.53968	0.0115221	5.97354e-06	0.978828	0.00955968		1% FDR+same causal variant
1079	7647	10	112561580	115327818	44.9275	4.875	0.0135485	0	0.976198	0.010253		1% FDR+same causal variant
302	3667	3	35283709	36486390	4.84848	4.38983	0.0149635	0.000162991	0.974148	0.00626749		1% FDR+same causal variant
1124	5000	11	49866895	51576247	5	4.44828	0.0106177	5.90833e-05	0.966593	0.0224003		1% FDR+same causal variant
745	2388	7	1354993	2061783	4.64286	5.625	0.000369967	0.00116225	0.954828	0.0435231		1% FDR+same causal variant
1457	8151	16	53383142	55903640	18.75	4.38462	0.0341692	9.45896e-76	0.951363	0.0144681		1% FDR+same causal variant
45	6273	1	71687454	74326484	5.12195	4.35526	0.0151889	0.000217667	0.947677	0.035823		1% FDR+same causal variant
822	6637	7	130422934	132805104	8.42857	4.69091	0.0272098	9.18378e-14	0.947479	0.0253115		1% FDR+same causal variant
103	4321	1	201590706	203334320	5.15152	6.41071	1.26945e-05	0.000729568	0.943061	0.056195		1% FDR+same causal variant
668	5742	6	50386145	52210409	7.07317	4.65385	0.031622	3.1658e-09	0.942003	0.0263754		1% FDR+same causal variant
655	8718	6	30798168	31570931	7.92208	6.47619	4.70087e-06	4.12001e-11	0.930196	0.0697995	MHC	GWS+same causal variant
746	2627	7	2062398	2771642	4.58333	4.69492	0.0253956	0.00171503	0.927318	0.0197201		1% FDR+same causal variant
561	5843	5	65911289	67848407	5.38462	4.98333	0.0152029	0.000834169	0.916899	0.0647397		1% FDR+same causal variant
1123	6241	11	47008125	49865926	5.78125	4.76154	0.00538156	9.72578e-06	0.91245	0.082151		1% FDR+same causal variant
1518	4027	17	59313911	61545486	4.92537	4.24138	0.0408771	0.00132266	0.904412	0.0179364		1% FDR+same causal variant
1600	5313	19	32746520	34262922	5.46875	4.55172	0.0516744	9.49209e-05	0.899988	0.0470053		1% FDR+same causal variant
1466	3992	16	71054116	72934443	4.63768	6.64151	1.63843e-06	0.00698168	0.899006	0.0940097		1% FDR+same causal variant
1478	3782	16	85148838	86156142	4.61538	4.2963	0.0465773	0.00195999	0.881344	0.0226781		1% FDR+same causal variant
1473	6785	16	80297861	81772095	7.68116	4.7069	0.0683508	6.84492e-10	0.840272	0.0913774		1% FDR+same causal variant
765	7061	7	25909695	28359788	14.6032	4.31646	0.117088	4.07505e-44	0.833235	0.0496765		1% FDR+same causal variant
828	1097	7	139933177	140234597	4.32432	4.58333	0.0406843	0.0066851	0.833114	0.039996		1% FDR+same causal variant
1497	4833	17	16412352	18855987	7.05882	6.15385	6.9706e-05	7.44019e-08	0.814935	0.184995	RAI1	GWS+same causal variant
1647	9913	20	49239658	52472087	5.78947	4.48214	0.120652	4.79425e-05	0.809283	0.0690209		1% FDR+same causal variant
415	4612	4	17383953	18841427	5.49296	4.45902	0.093045	0.00014052	0.798643	0.106716		1% FDR+same causal variant
325	5419	3	72529961	74321440	5.69231	4.42105	0.164708	6.72538e-05	0.794472	0.0372273		1% FDR+same causal variant
1654	2157	20	62190180	62955706	5.06667	5	0.0251525	0.000608068	0.78905	0.184204		1% FDR+same causal variant
1126	11370	11	55082693	58456411	4.78571	4.56604	0.110307	0.00214867	0.781385	0.0544254		1% FDR+same causal variant
1005	5884	9	135298917	137028444	6.86567	7.69444	1.76698e-09	5.26281e-08	0.772067	0.227932	ABO	GWS+same causal variant
269	5028	2	233550205	235150369	4.34783	4.85	0.00878507	0.0213758	0.769053	0.188976		1% FDR+same causal variant
751	4858	7	6573917	7808370	5.1	5	0.0416956	0.000383842	0.767405	0.189512		1% FDR+same causal variant
1465	3677	16	68841409	71046522	6.5625	5.05263	0.00626543	3.12551e-07	0.748491	0.245243		1% FDR+same causal variant
1116	4792	11	32277178	33958433	6.875	5.14035	0.0355782	1.19264e-07	0.741256	0.223166		1% FDR+same causal variant
907	5175	8	95005600	96534540	8.09524	5.08824	0.014897	1.04082e-11	0.734615	0.250488		1% FDR+same causal variant
1507	3278	17	39901356	41772005	7.04225	5.79452	0.000606155	3.3572e-08	0.457295	0.542098	MLX	GWS+uncertain
1500	4064	17	27334838	29785784	5.61538	6.2807	9.37768e-05	0.000447793	0.390379	0.609078	NF1	GWS+uncertain
287	4204	3	14817362	16281960	5.46875	6.64912	7.49006e-06	0.000266824	0.269942	0.729784	ANKRD28	GWS+diff causal variant
309	1702	3	46658044	47725335	5.75758	5.67308	0.00613349	2.88698e-05	0.268129	0.725706	KIF9	GWS+diff causal variant
553	4036	5	55417599	56619881	10	5.49315	0.00739813	7.85515e-19	0.263798	0.728804	ANKRD55	GWS+diff causal variant
664	5221	6	43756169	45405134	7.28571	6.89286	5.43193e-06	7.30252e-09	0.173204	0.82679	VEGFA	GWS+diff causal variant
1121	8180	11	42310270	44693451	7.20588	5.70909	0.007914	1.12338e-08	0.153501	0.838585	HSD17B12	GWS+diff causal variant
1019	7997	10	10249424	12585768	11.8421	6.16071	0.000452525	2.02812e-26	0.119684	0.879864	CDC123/CAMK1D	GWS+diff causal variant
1407	4851	15	63215651	65102476	6.19048	5.45714	0.0550449	1.42369e-05	0.115345	0.829585	USP3	GWS+diff causal variant
1409	5221	15	67094767	69017691	5.90909	8.34783	4.66278e-11	0.000452745	0.080547	0.919	MAP2K5	GWS+diff causal variant
312	4792	3	51834238	54081158	5.625	5.70526	0.0125916	0.000380012	0.0450162	0.941952	RFT1	GWS+diff causal variant
714	3973	6	125425341	127537995	8.93333	6.37931	5.53435e-05	1.31332e-13	0.0350752	0.964869	CENPW	GWS+diff causal variant
1609	3511	19	46102697	47148853	9.07692	5.73684	0.00334459	5.4234e-15	0.0205017	0.976154	GIPR	GWS+diff causal variant
74	3197	1	149758064	151538412	5.48387	6.06383	0.000802651	0.00171599	0.0188814	0.978583	FAM63A	GWS+diff causal variant
311	3824	3	49317338	51830565	6.23188	5.61111	0.00322566	6.1602e-05	0.0172708	0.97944	RBM6	GWS+diff causal variant
1510	4311	17	45876022	47516523	7.97101	8	4.93009e-10	3.98253e-10	0.00786009	0.99214	TTLL6	GWS+diff causal variant
461	5714	4	94233344	96181843	6.66667	5.76119	0.0017051	5.51643e-07	0.0039877	0.994307	SMARCAD1	GWS+diff causal variant
1234	5556	12	94514787	96020294	5.55556	7.11429	2.51403e-07	0.000910276	0.00257562	0.996514	USP44	GWS+diff causal variant
1319	5688	13	109815112	111231864	5.53846	9.93333	1.16295e-16	0.00109593	0.00212126	0.996783	IRS2	GWS+diff causal variant
1356	9680	14	72890537	76444469	5.46875	6.2549	0.000172924	0.0038884	0.00190806	0.994023	NPC2	GWS+diff causal variant
71	7955	1	115880675	118837888	7.34375	5.61538	0.0407268	1.14576e-07	0.00104081	0.958232	PTGFRN	GWS+diff causal variant
1519	2451	17	61545779	63145396	5.47368	6.6	2.33183e-05	0.000633678	0.000956241	0.998387	ACE	GWS+diff causal variant
1592	3525	19	18410369	19876747	7.75	7.27193	1.87386e-07	6.52165e-10	0.000658048	0.999342	TM6SF2	GWS+diff causal variant
1644	6343	20	42680754	44838826	9.41176	5.88889	0.00540762	2.12254e-15	0.000528676	0.994064	PNPLA3	GWS+diff causal variant
1252	6140	12	119754763	122006403	9.0625	8.75	4.31457e-12	3.33749e-14	0.000491903	0.999508	HNF1A	GWS+diff causal variant
1587	5325	19	11284028	13470522	7.07692	5.79592	0.00486557	1.697e-07	0.000441021	0.994693	FARSA	GWS+diff causal variant
1270	4036	13	32302001	33776826	6.16279	6.49153	2.24919e-05	3.26519e-05	7.58186e-05	0.999869	KL	GWS+diff causal variant
1468	3396	16	74972220	75976837	10.8333	8.25862	1.05277e-11	9.26244e-23	5.21779e-05	0.999948	BCAR1	GWS+diff causal variant
353	4561	3	123518258	124935910	6.09375	7.6988	7.26679e-09	5.87007e-05	4.50024e-05	0.999896	SLC12A8	GWS+diff causal variant
1608	4089	19	44744147	46101600	8.69565	12.4364	4.98182e-29	9.06322e-13	2.49142e-05	0.999975	TOMM40/APOE	GWS+diff causal variant
1086	6870	10	123901712	125868860	7.46032	6.5098	0.000196063	5.29004e-09	1.56439e-05	0.999788	PLEKHA1	GWS+diff causal variant
1130	3917	11	63804569	65898177	7.625	6.71667	1.76489e-05	8.75316e-10	1.22145e-05	0.99997	MAP3K11	GWS+diff causal variant
835	2743	7	149879178	150709571	6.37681	9.31304	1.47543e-14	1.90245e-05	9.36268e-06	0.999972	AOC1	GWS+diff causal variant
734	5409	6	160580578	162169452	6.19048	26.4576	5.27335e-147	1.83039e-05	5.75198e-06	0.999976	SLC22A3	GWS+diff causal variant
1650	6121	20	56447959	58406205	7.03125	6.16667	0.000211145	1.84517e-07	5.6465e-06	0.999783	GNAS	GWS+diff causal variant
657	4858	6	32682664	33236175	7.7551	6.6	4.66145e-05	9.74434e-10	2.62683e-06	0.999951	MHC	GWS+diff causal variant
1419	5674	15	88370262	90475116	9.15493	6.58763	7.15029e-06	1.77895e-15	2.08951e-07	0.999993	AP3S2	GWS+diff causal variant
1060	5399	10	80877086	82413607	11.0938	6.77419	9.74621e-06	1.17532e-23	2.07597e-07	0.99999	ZMIZ1	GWS+diff causal variant
656	6640	6	31571894	32682452	9.7	7.24561	1.29236e-06	1.36424e-17	1.38691e-07	0.999999	MHC	GWS+diff causal variant
1420	5100	15	90475963	92164207	8.0303	10.75	2.19307e-20	1.98673e-10	5.82649e-11	1	PRC1	GWS+diff causal variant
159	3513	2	43309590	44313540	12	8.78571	2.18427e-12	1.93483e-28	5.61419e-12	1	THADA	GWS+diff causal variant
951	5154	9	20464018	22205246	18.8235	31.9286	2.74184e-216	2.24192e-73	4.2006e-70	1	CDKN2A/B	GWS+diff causal variant
